# Supplementary material for: The causal relationship between the gut microbiota and acute pancreatitis: A 2-sample Mendelian randomization study
Source: Medicine (Baltimore). 2024 May 31;103(22):e38331. doi: 10.1097/MD.0000000000038331 (PMC11142829; doi:10.1097/MD.0000000000038331)
Supplement: Supplementary file 1 [file medi-103-e38331-s001.xlsx]

## Sheet: Supplementary Table S1
Supplementary Table S1. Instrument Variables for all gut microbiota taxa.
Trait	SNP	effect_allele	other_allele	beta	se	pval
(class Actinobacteria id.419)	rs11655079	T	C	-0.0560674	0.0124286	5.92516e-06
(class Actinobacteria id.419)	rs11745923	G	T	0.0563759	0.0115529	1.58132e-06
(class Actinobacteria id.419)	rs12049045	A	G	0.0510452	0.0114325	8.62621e-06
(class Actinobacteria id.419)	rs134366	A	G	-0.111877	0.023501	1.50428e-06
(class Actinobacteria id.419)	rs1376754	G	A	0.0509242	0.0112503	6.71382e-06
(class Actinobacteria id.419)	rs1515761	C	T	-0.0762317	0.0169884	4.96364e-06
(class Actinobacteria id.419)	rs182549	T	C	-0.111489	0.012066	3.78966e-20
(class Actinobacteria id.419)	rs4945008	G	A	-0.0540741	0.0121393	5.39237e-06
(class Actinobacteria id.419)	rs6660520	G	A	-0.0711483	0.0134495	1.10652e-07
(class Actinobacteria id.419)	rs72767435	T	C	-0.126352	0.0273626	2.56803e-06
(class Actinobacteria id.419)	rs7322849	T	C	0.0944467	0.0192976	6.20798e-07
(class Actinobacteria id.419)	rs80083040	T	G	0.155784	0.0348017	8.62105e-06
(class Actinobacteria id.419)	rs857444	C	T	0.0509553	0.011539	8.92237e-06
(class Actinobacteria id.419)	rs961091	G	A	0.0501255	0.011255	8.67601e-06
(class Alphaproteobacteria id.2379)	rs140912403	C	T	-0.160677	0.0317708	6.20369e-07
(class Alphaproteobacteria id.2379)	rs34569731	G	A	-0.0705145	0.0157564	7.37921e-06
(class Alphaproteobacteria id.2379)	rs62285697	C	T	0.0805256	0.0180912	9.75933e-06
(class Alphaproteobacteria id.2379)	rs76784716	A	G	0.133271	0.0267738	5.09143e-07
(class Alphaproteobacteria id.2379)	rs7960664	A	G	-0.0969489	0.0215149	8.84301e-06
(class Alphaproteobacteria id.2379)	rs9813022	A	G	-0.0751277	0.0153867	1.05334e-06
(class Bacilli id.1673)	rs11110282	A	G	-0.101189	0.0217379	4.85445e-06
(class Bacilli id.1673)	rs11730038	G	A	-0.0630747	0.0128717	1.96024e-06
(class Bacilli id.1673)	rs12797734	T	C	0.0572158	0.0126793	7.21174e-06
(class Bacilli id.1673)	rs13068444	A	G	0.0601035	0.0136407	9.53038e-06
(class Bacilli id.1673)	rs1595463	C	A	0.0476864	0.0108547	7.97389e-06
(class Bacilli id.1673)	rs28564647	T	G	-0.0613034	0.0137579	7.81196e-06
(class Bacilli id.1673)	rs2952251	G	A	0.0598868	0.0123903	1.07895e-06
(class Bacilli id.1673)	rs34989881	A	G	0.111056	0.0246039	6.54591e-06
(class Bacilli id.1673)	rs35344081	G	A	0.0619529	0.0127066	1.01499e-06
(class Bacilli id.1673)	rs4028634	C	T	-0.0520614	0.0109842	2.2076e-06
(class Bacilli id.1673)	rs4459992	T	C	0.0535854	0.0116362	4.29833e-06
(class Bacilli id.1673)	rs57872228	C	T	-0.0714773	0.0146647	9.21977e-07
(class Bacilli id.1673)	rs694949	A	G	-0.081146	0.0180042	7.59591e-06
(class Bacilli id.1673)	rs74663707	C	T	0.0979154	0.0224074	8.45688e-06
(class Bacilli id.1673)	rs7666190	A	C	0.104044	0.0247934	8.46837e-06
(class Bacilli id.1673)	rs77558518	A	G	-0.107255	0.0222879	1.33773e-06
(class Bacilli id.1673)	rs78938557	T	C	0.108007	0.0232858	1.06891e-06
(class Bacilli id.1673)	rs9581006	T	C	-0.225309	0.0467697	1.79457e-06
(class Bacteroidia id.912)	rs11146701	A	G	0.0473596	0.010541	7.08223e-06
(class Bacteroidia id.912)	rs17343978	A	C	-0.0552057	0.0120278	8.3593e-06
(class Bacteroidia id.912)	rs2032750	C	T	0.0508393	0.0106807	1.91509e-06
(class Bacteroidia id.912)	rs2363574	T	C	0.222741	0.0508055	9.93482e-06
(class Bacteroidia id.912)	rs4916508	A	G	0.0466729	0.0105312	8.4711e-06
(class Bacteroidia id.912)	rs55773148	G	A	-0.121514	0.0236759	3.89583e-07
(class Bacteroidia id.912)	rs62531359	T	G	0.0655728	0.0149891	9.08657e-06
(class Bacteroidia id.912)	rs62575403	C	T	0.140055	0.0311128	7.06122e-06
(class Bacteroidia id.912)	rs72706335	T	C	-0.22241	0.0493458	7.65526e-06
(class Bacteroidia id.912)	rs73975615	G	A	-0.207018	0.0442633	1.21616e-06
(class Bacteroidia id.912)	rs7631304	G	A	-0.0645771	0.0132957	8.36778e-07
(class Bacteroidia id.912)	rs79585701	A	C	0.0646823	0.0149628	9.98596e-06
(class Bacteroidia id.912)	rs929878	T	C	0.0548532	0.012153	4.7338e-06
(class Betaproteobacteria id.2867)	rs11128180	A	G	0.0592944	0.0128769	3.67147e-06
(class Betaproteobacteria id.2867)	rs1511453	A	G	0.0923492	0.0199158	4.75762e-06
(class Betaproteobacteria id.2867)	rs1928341	G	A	-0.0525581	0.0110408	2.0153e-06
(class Betaproteobacteria id.2867)	rs2321387	G	A	-0.0494596	0.0109424	5.80029e-06
(class Betaproteobacteria id.2867)	rs2613606	T	C	0.0513106	0.0109091	2.19816e-06
(class Betaproteobacteria id.2867)	rs320161	G	A	-0.0572286	0.01262	7.33247e-06
(class Betaproteobacteria id.2867)	rs4033856	T	C	-0.0832423	0.0167237	5.17166e-07
(class Betaproteobacteria id.2867)	rs6087811	T	G	-0.0978177	0.0198522	7.44303e-07
(class Betaproteobacteria id.2867)	rs62395635	T	C	0.109741	0.0236	2.9409e-06
(class Betaproteobacteria id.2867)	rs75242906	C	T	-0.121083	0.028075	9.27278e-06
(class Clostridia id.1859)	rs10774377	G	A	-0.052659	0.0113858	3.24399e-06
(class Clostridia id.1859)	rs112334273	G	A	0.0641008	0.0127404	3.81408e-07
(class Clostridia id.1859)	rs13105690	C	T	0.0529097	0.011818	8.77789e-06
(class Clostridia id.1859)	rs13179700	C	T	-0.0511937	0.0109569	3.37085e-06
(class Clostridia id.1859)	rs1842454	G	A	-0.0547202	0.0127338	8.72027e-06
(class Clostridia id.1859)	rs2273429	A	G	-0.0724037	0.0153105	4.52137e-06
(class Clostridia id.1859)	rs6797343	T	G	-0.0592279	0.0134556	9.35643e-06
(class Clostridia id.1859)	rs6814436	C	T	-0.0739995	0.0150815	9.65095e-07
(class Clostridia id.1859)	rs6815608	C	T	-0.103803	0.0210883	4.01856e-07
(class Clostridia id.1859)	rs72738886	T	C	0.0866169	0.0190393	8.24233e-06
(class Clostridia id.1859)	rs72915163	T	C	-0.0581025	0.0120557	1.34295e-06
(class Clostridia id.1859)	rs992074	T	C	-0.255639	0.0508787	8.77506e-07
(class Coriobacteriia id.809)	rs11073596	G	T	-0.0510212	0.0114339	8.14442e-06
(class Coriobacteriia id.809)	rs11250875	T	C	0.06075	0.0130939	4.82848e-06
(class Coriobacteriia id.809)	rs11656361	A	C	0.0773006	0.017553	8.0201e-06
(class Coriobacteriia id.809)	rs12974142	G	A	0.0789796	0.0177205	8.51236e-06
(class Coriobacteriia id.809)	rs13307134	T	C	-0.0565686	0.0126265	7.79938e-06
(class Coriobacteriia id.809)	rs1397793	A	G	0.0498855	0.0112446	9.77372e-06
(class Coriobacteriia id.809)	rs1816223	G	A	0.0586265	0.0129006	4.84117e-06
(class Coriobacteriia id.809)	rs240104	T	C	-0.0603429	0.0126849	1.51604e-06
(class Coriobacteriia id.809)	rs2442778	A	G	0.116408	0.0258545	9.02693e-06
(class Coriobacteriia id.809)	rs3025411	A	G	0.0926543	0.0209468	8.26913e-06
(class Coriobacteriia id.809)	rs34739816	G	T	0.0965017	0.0207666	3.88356e-06
(class Coriobacteriia id.809)	rs67561917	A	G	-0.0714367	0.0154113	5.39126e-06
(class Coriobacteriia id.809)	rs719099	A	G	0.0778402	0.0155815	5.43313e-07
(class Coriobacteriia id.809)	rs8010111	A	G	0.103377	0.0229286	6.8962e-06
(class Deltaproteobacteria id.3087)	rs1035691	G	A	0.055176	0.0121602	9.65162e-06
(class Deltaproteobacteria id.3087)	rs11599763	C	T	0.0544219	0.0117397	3.94121e-06
(class Deltaproteobacteria id.3087)	rs17084793	G	A	-0.0710762	0.015953	5.6863e-06
(class Deltaproteobacteria id.3087)	rs17791387	A	G	-0.0735881	0.0154246	1.60221e-06
(class Deltaproteobacteria id.3087)	rs2692012	G	A	-0.110335	0.0253336	3.14188e-06
(class Deltaproteobacteria id.3087)	rs2838334	G	A	0.0561722	0.0124124	5.44553e-06
(class Deltaproteobacteria id.3087)	rs3935584	C	T	-0.0523484	0.011566	7.50119e-06
(class Deltaproteobacteria id.3087)	rs4506934	C	T	-0.0936514	0.02012	3.58889e-06
(class Deltaproteobacteria id.3087)	rs55744759	A	G	-0.0779693	0.0170738	7.31375e-06
(class Deltaproteobacteria id.3087)	rs6058181	C	T	0.0825716	0.0165958	3.39555e-07
(class Deltaproteobacteria id.3087)	rs62020470	A	G	-0.0585411	0.0129358	4.85087e-06
(class Deltaproteobacteria id.3087)	rs9928243	C	A	-0.0538457	0.0117718	5.02077e-06
(class Erysipelotrichia id.2147)	rs1074800	G	A	-0.0492438	0.010887	6.14582e-06
(class Erysipelotrichia id.2147)	rs10781552	C	T	-0.0552212	0.0116074	2.33115e-06
(class Erysipelotrichia id.2147)	rs17530232	A	G	0.10305	0.0224648	2.79126e-06
(class Erysipelotrichia id.2147)	rs1884466	C	T	-0.0475363	0.0106939	9.52708e-06
(class Erysipelotrichia id.2147)	rs2300774	A	G	-0.0524152	0.0106784	8.95468e-07
(class Erysipelotrichia id.2147)	rs290833	T	G	-0.0497374	0.0111376	8.02897e-06
(class Erysipelotrichia id.2147)	rs35161940	T	C	-0.0806041	0.0167641	1.8451e-06
(class Erysipelotrichia id.2147)	rs4078432	T	C	0.0608929	0.0133764	4.23107e-06
(class Erysipelotrichia id.2147)	rs56970041	T	G	0.0724145	0.0164471	5.40344e-06
(class Erysipelotrichia id.2147)	rs62504403	C	T	0.0681159	0.0127883	1.12264e-07
(class Erysipelotrichia id.2147)	rs7234058	T	C	-0.0945759	0.0194091	9.12347e-07
(class Erysipelotrichia id.2147)	rs7826267	G	T	0.0839071	0.0199131	9.28453e-06
(class Erysipelotrichia id.2147)	rs8003149	C	T	0.0538798	0.0116888	4.08479e-06
(class Gammaproteobacteria id.3303)	rs11181912	G	A	-0.0579153	0.0118796	9.94764e-07
(class Gammaproteobacteria id.3303)	rs12404135	A	G	-0.0788843	0.0172415	8.89488e-06
(class Gammaproteobacteria id.3303)	rs6706173	A	C	0.074251	0.0146392	1.99494e-07
(class Gammaproteobacteria id.3303)	rs75101789	C	T	0.0729012	0.0163003	8.7878e-06
(class Gammaproteobacteria id.3303)	rs79795896	A	G	-0.15921	0.0351373	7.9241e-06
(class Gammaproteobacteria id.3303)	rs9494710	C	T	-0.0549673	0.0120924	4.54611e-06
(class Lentisphaeria id.2250)	rs1002941	A	G	-0.105025	0.0233484	8.14836e-06
(class Lentisphaeria id.2250)	rs11770843	C	T	0.109431	0.0234879	1.9073e-06
(class Lentisphaeria id.2250)	rs17114848	G	A	0.152377	0.0324332	4.05864e-06
(class Lentisphaeria id.2250)	rs2031282	A	G	0.122368	0.0270329	4.38258e-06
(class Lentisphaeria id.2250)	rs2825714	A	G	-0.13741	0.0289246	1.72211e-06
(class Lentisphaeria id.2250)	rs62570196	C	T	-0.21635	0.0439866	1.07924e-06
(class Lentisphaeria id.2250)	rs72640280	A	G	0.220207	0.0486196	5.18036e-06
(class Lentisphaeria id.2250)	rs77599476	A	G	0.230292	0.0480168	1.86132e-06
(class Melainabacteria id.1589)	rs10148250	A	G	-0.0861928	0.0193381	8.67142e-06
(class Melainabacteria id.1589)	rs10738747	A	G	-0.0814624	0.0184409	9.95795e-06
(class Melainabacteria id.1589)	rs11150282	T	C	0.0989487	0.0196972	6.02893e-07
(class Melainabacteria id.1589)	rs113884518	T	C	-0.205352	0.0454982	8.05675e-06
(class Melainabacteria id.1589)	rs28678345	T	C	0.214848	0.0470878	6.69083e-06
(class Melainabacteria id.1589)	rs367480	A	G	0.083758	0.0185796	8.19917e-06
(class Melainabacteria id.1589)	rs4129395	G	A	0.0896187	0.0185106	1.48057e-06
(class Melainabacteria id.1589)	rs789069	A	C	-0.103539	0.0234287	6.84636e-06
(class Melainabacteria id.1589)	rs79790072	T	C	0.226722	0.0487841	3.29011e-06
(class Melainabacteria id.1589)	rs9864379	T	C	-0.159735	0.0292553	5.36056e-08
(class Methanobacteria id.119)	rs10202904	G	T	0.121754	0.0235357	3.01432e-07
(class Methanobacteria id.119)	rs10424197	A	G	0.111274	0.0247517	9.27897e-06
(class Methanobacteria id.119)	rs4257531	G	A	0.164498	0.0364959	7.44338e-06
(class Methanobacteria id.119)	rs6508769	C	T	-0.153519	0.0344519	8.22527e-06
(class Methanobacteria id.119)	rs6776814	T	C	-0.199566	0.0411825	1.63061e-06
(class Methanobacteria id.119)	rs73068003	G	T	-0.15814	0.0351803	8.44578e-06
(class Methanobacteria id.119)	rs73457410	A	G	0.21534	0.0436695	1.40854e-06
(class Methanobacteria id.119)	rs75208022	C	T	-0.227245	0.048763	5.92107e-06
(class Methanobacteria id.119)	rs894996	C	A	0.216999	0.0449076	1.87556e-06
(class Mollicutes id.3920)	rs10108398	G	A	0.0769142	0.0153953	1.09001e-06
(class Mollicutes id.3920)	rs11890098	A	G	0.074438	0.0153389	9.56577e-07
(class Mollicutes id.3920)	rs12566890	T	G	-0.101147	0.0230978	3.65098e-06
(class Mollicutes id.3920)	rs17214486	C	A	0.06099	0.0135623	6.60861e-06
(class Mollicutes id.3920)	rs2464826	A	C	0.0944239	0.0211806	8.39499e-06
(class Mollicutes id.3920)	rs28537087	G	A	0.0820873	0.0188312	8.07402e-06
(class Mollicutes id.3920)	rs3768491	G	A	0.0681052	0.0149061	4.2335e-06
(class Mollicutes id.3920)	rs4885016	C	T	0.0819606	0.0181628	7.26993e-06
(class Mollicutes id.3920)	rs6043847	T	C	-0.114937	0.0248606	4.55481e-06
(class Mollicutes id.3920)	rs72901605	T	C	-0.0841852	0.0178119	3.25792e-06
(class Mollicutes id.3920)	rs74603314	T	C	0.221639	0.0462918	1.5569e-06
(class Mollicutes id.3920)	rs78169027	A	G	-0.108283	0.0237289	5.87611e-06
(class Negativicutes id.2164)	rs1135612	G	A	0.0529785	0.0119177	9.26296e-06
(class Negativicutes id.2164)	rs13086907	G	A	0.0625312	0.0131735	1.95488e-06
(class Negativicutes id.2164)	rs1643968	T	C	-0.0565284	0.0112298	4.14601e-07
(class Negativicutes id.2164)	rs1649999	A	G	0.0748989	0.0166458	7.58124e-06
(class Negativicutes id.2164)	rs2834062	A	G	0.0489057	0.0108842	8.43918e-06
(class Negativicutes id.2164)	rs4463806	C	T	0.0543966	0.0129365	7.80657e-06
(class Negativicutes id.2164)	rs4722181	T	G	0.0501306	0.0105798	2.00111e-06
(class Negativicutes id.2164)	rs60274479	T	C	-0.0659623	0.0134137	1.1623e-06
(class Negativicutes id.2164)	rs61249479	A	C	0.0777075	0.0168628	2.95474e-06
(class Negativicutes id.2164)	rs71405394	G	A	-0.114178	0.02405	2.16631e-06
(class Negativicutes id.2164)	rs73232831	G	A	-0.151829	0.0314932	1.87452e-06
(class Negativicutes id.2164)	rs9423647	G	A	0.047817	0.0105282	6.06108e-06
(class Verrucomicrobiae id.4029)	rs111862613	T	C	0.090699	0.0196746	3.73844e-06
(class Verrucomicrobiae id.4029)	rs117107102	A	G	0.204683	0.0431572	2.91823e-06
(class Verrucomicrobiae id.4029)	rs11729256	T	C	0.0749798	0.0150177	6.73085e-07
(class Verrucomicrobiae id.4029)	rs12908520	G	A	0.0618926	0.0130946	2.17165e-06
(class Verrucomicrobiae id.4029)	rs2602429	T	C	-0.0746844	0.0156194	2.58297e-06
(class Verrucomicrobiae id.4029)	rs4242783	A	G	-0.0689292	0.0147693	2.63615e-06
(class Verrucomicrobiae id.4029)	rs4936098	G	A	-0.0648843	0.0135928	1.1222e-06
(class Verrucomicrobiae id.4029)	rs61779207	G	A	-0.0758309	0.0167762	6.7228e-06
(class Verrucomicrobiae id.4029)	rs74542928	T	C	0.112164	0.0236422	1.63222e-06
(class Verrucomicrobiae id.4029)	rs9349825	A	G	-0.0704036	0.0147128	2.53688e-06
(class Verrucomicrobiae id.4029)	rs941682	G	A	-0.0631436	0.0143767	9.60993e-06
(family Acidaminococcaceae id.2166)	rs262812	T	C	-0.065675	0.0142257	3.24908e-06
(family Acidaminococcaceae id.2166)	rs2933324	G	A	0.0662557	0.0140257	2.23676e-06
(family Acidaminococcaceae id.2166)	rs45497800	T	C	-0.117863	0.0257351	5.86422e-06
(family Acidaminococcaceae id.2166)	rs6589457	G	A	-0.165911	0.0349516	2.3151e-06
(family Acidaminococcaceae id.2166)	rs6923842	T	C	-0.0796106	0.0169192	2.21304e-06
(family Acidaminococcaceae id.2166)	rs74540770	G	A	-0.108969	0.0243533	7.0881e-06
(family Acidaminococcaceae id.2166)	rs78702810	T	C	-0.143755	0.0323244	9.16474e-06
(family Actinomycetaceae id.421)	rs2889192	T	G	-0.0887537	0.0195009	3.64418e-06
(family Actinomycetaceae id.421)	rs34583783	G	T	0.123756	0.026427	5.47974e-06
(family Actinomycetaceae id.421)	rs35011108	A	G	0.241826	0.0503796	1.82671e-06
(family Actinomycetaceae id.421)	rs4073240	G	A	0.0747546	0.0164684	6.05327e-06
(family Alcaligenaceae id.2875)	rs112135816	T	G	-0.0775052	0.0171554	5.27667e-06
(family Alcaligenaceae id.2875)	rs1153990	A	G	-0.058727	0.0128306	5.96788e-06
(family Alcaligenaceae id.2875)	rs147968	C	T	0.0489475	0.0110321	9.12704e-06
(family Alcaligenaceae id.2875)	rs28480294	C	T	0.0516967	0.0115503	6.60602e-06
(family Alcaligenaceae id.2875)	rs4033856	T	C	-0.081834	0.0168931	1.02903e-06
(family Alcaligenaceae id.2875)	rs62191117	A	G	0.0684302	0.0133636	2.75943e-07
(family Alcaligenaceae id.2875)	rs62395635	T	C	0.110583	0.0238514	3.34696e-06
(family Alcaligenaceae id.2875)	rs6969323	A	C	-0.0593564	0.0129137	3.8858e-06
(family Alcaligenaceae id.2875)	rs74776516	T	G	-0.0944052	0.0213287	6.85046e-06
(family Alcaligenaceae id.2875)	rs7638039	T	C	0.0603335	0.0127779	2.70477e-06
(family Alcaligenaceae id.2875)	rs9537886	A	C	-0.0570888	0.0110683	2.35109e-07
(family Bacteroidaceae id.917)	rs11585893	A	G	-0.0740746	0.0147633	1.79511e-06
(family Bacteroidaceae id.917)	rs13207588	A	G	-0.059205	0.0131195	7.48497e-06
(family Bacteroidaceae id.917)	rs1340391	T	C	-0.0592004	0.0132244	6.73008e-06
(family Bacteroidaceae id.917)	rs17619981	T	G	0.0880978	0.0187002	2.68683e-06
(family Bacteroidaceae id.917)	rs2023437	T	C	-0.0782325	0.0167634	5.01822e-06
(family Bacteroidaceae id.917)	rs66710942	T	C	-0.0488038	0.0107412	5.8626e-06
(family Bacteroidaceae id.917)	rs6795673	C	T	0.0538565	0.0105251	3.37909e-07
(family Bacteroidaceae id.917)	rs9507307	C	T	0.0604456	0.0129128	2.12711e-06
(family Bacteroidales S24 7group id.11173)	rs10872669	G	A	0.123071	0.0275665	9.49008e-06
(family Bacteroidales S24 7group id.11173)	rs12748533	G	T	-0.0821108	0.0172701	2.59018e-06
(family Bacteroidales S24 7group id.11173)	rs17043785	T	C	-0.176187	0.0347133	5.11835e-07
(family Bacteroidales S24 7group id.11173)	rs1850003	A	G	0.084048	0.0177806	2.4053e-06
(family Bacteroidales S24 7group id.11173)	rs61508842	T	C	0.122574	0.0272389	7.82781e-06
(family Bacteroidales S24 7group id.11173)	rs738193	T	C	0.0847328	0.0165856	3.82164e-07
(family Bacteroidales S24 7group id.11173)	rs78609301	A	G	-0.0867065	0.0195709	7.093e-06
(family Bacteroidales S24 7group id.11173)	rs941000	T	C	-0.0850266	0.0163382	3.15559e-07
(family Bifidobacteriaceae id.433)	rs10831953	G	A	0.0537537	0.0123746	9.94741e-06
(family Bifidobacteriaceae id.433)	rs12446429	T	C	0.0810099	0.019073	8.52884e-06
(family Bifidobacteriaceae id.433)	rs13020688	G	A	0.0584045	0.0122081	1.57373e-06
(family Bifidobacteriaceae id.433)	rs182549	T	C	-0.11707	0.0126703	5.94155e-20
(family Bifidobacteriaceae id.433)	rs4957061	T	C	0.0569873	0.0116907	1.1517e-06
(family Bifidobacteriaceae id.433)	rs540489	T	G	-0.0632518	0.013817	5.36809e-06
(family Bifidobacteriaceae id.433)	rs55888705	A	G	0.053673	0.0120586	8.66204e-06
(family Bifidobacteriaceae id.433)	rs6899771	A	G	-0.0914312	0.0202604	7.27998e-06
(family Bifidobacteriaceae id.433)	rs7174549	T	C	-0.0551726	0.0124655	6.86784e-06
(family Bifidobacteriaceae id.433)	rs7322849	T	C	0.110676	0.0200996	1.74032e-08
(family Bifidobacteriaceae id.433)	rs857444	C	T	0.0553965	0.0120669	3.82429e-06
(family.Christensenellaceae.id.1866)	rs117186816	G	A	-0.206462	0.0436332	6.52221e-06
(family.Christensenellaceae.id.1866)	rs9608766	T	C	-0.0682442	0.014957	3.33541e-06
(family.Christensenellaceae.id.1866)	rs6471946	A	G	0.0483728	0.0109901	1.98717e-06
(family.Christensenellaceae.id.1866)	rs5763231	C	T	-0.0683629	0.0149498	3.72032e-06
(family.Christensenellaceae.id.1866)	rs4076564	G	A	-0.188619	0.0392095	1.23806e-06
(family.Christensenellaceae.id.1866)	rs4805124	C	G	-0.218716	0.0109088	8.36541e-06
(family.Christensenellaceae.id.1866)	rs7211194	C	T	0.0492379	0.0110936	9.94112e-06
(family.Christensenellaceae.id.1866)	rs5752918	A	G	-0.0671895	0.0149784	4.73212e-06
(family.Christensenellaceae.id.1866)	rs7343112	T	C	0.0482742	0.0109056	9.86584e-06
(family.Christensenellaceae.id.1866)	rs9613908	T	C	-0.0661199	0.0149636	5.29452e-06
(family.Christensenellaceae.id.1866)	rs892686	A	G	0.0506664	0.0109657	4.12642e-06
(family Clostridiaceae1 id.1869)	rs10875374	T	C	0.0536759	0.0119436	8.09823e-06
(family Clostridiaceae1 id.1869)	rs12186080	G	A	0.0748236	0.016246	5.33962e-06
(family Clostridiaceae1 id.1869)	rs12341505	G	A	0.0814503	0.0179338	4.54485e-06
(family Clostridiaceae1 id.1869)	rs2795528	G	A	-0.180969	0.0390911	3.80627e-06
(family Clostridiaceae1 id.1869)	rs2817172	C	T	0.0563367	0.012392	5.27024e-06
(family Clostridiaceae1 id.1869)	rs4723021	T	C	-0.106376	0.0241944	7.42147e-06
(family Clostridiaceae1 id.1869)	rs550843	T	C	-0.0734787	0.0168383	7.0912e-06
(family Clostridiaceae1 id.1869)	rs56188186	A	G	0.0967773	0.0217471	8.24442e-06
(family Clostridiaceae1 id.1869)	rs62397761	A	G	0.0615805	0.0136198	9.07716e-06
(family Clostridiaceae1 id.1869)	rs881532	G	A	0.0533035	0.0119011	7.8966e-06
(family Clostridiales vadin BB60 group id.11286)	rs10517600	G	T	-0.0626993	0.0139364	6.82763e-06
(family Clostridiales vadin BB60 group id.11286)	rs10904722	C	T	-0.0672314	0.0147123	5.04836e-06
(family Clostridiales vadin BB60 group id.11286)	rs118104867	C	T	0.214464	0.0455098	3.43598e-06
(family Clostridiales vadin BB60 group id.11286)	rs13409132	A	G	-0.165419	0.0352154	4.3723e-06
(family Clostridiales vadin BB60 group id.11286)	rs17121075	G	A	0.0769254	0.0172234	7.91425e-06
(family Clostridiales vadin BB60 group id.11286)	rs2191834	T	G	-0.0746375	0.0159136	2.50196e-06
(family Clostridiales vadin BB60 group id.11286)	rs28691777	C	T	0.137134	0.0266996	6.95697e-07
(family Clostridiales vadin BB60 group id.11286)	rs34088226	A	G	-0.117807	0.026924	7.66214e-06
(family Clostridiales vadin BB60 group id.11286)	rs55682560	C	T	-0.131519	0.0261319	4.97038e-07
(family Clostridiales vadin BB60 group id.11286)	rs6588624	A	G	0.0662317	0.0138147	1.79287e-06
(family Clostridiales vadin BB60 group id.11286)	rs66714985	A	C	0.116908	0.0252447	4.85333e-06
(family Clostridiales vadin BB60 group id.11286)	rs7226487	A	G	-0.0643682	0.0138701	3.58286e-06
(family Clostridiales vadin BB60 group id.11286)	rs7538034	T	G	-0.078598	0.0165982	2.36706e-06
(family Clostridiales vadin BB60 group id.11286)	rs7725895	A	G	-0.116224	0.0240367	3.94357e-06
(family Clostridiales vadin BB60 group id.11286)	rs989682	A	G	0.070194	0.0155364	6.84715e-06
(family Coriobacteriaceae id.811)	rs11073596	G	T	-0.0510212	0.0114339	8.14442e-06
(family Coriobacteriaceae id.811)	rs11250875	T	C	0.06075	0.0130939	4.82848e-06
(family Coriobacteriaceae id.811)	rs11656361	A	C	0.0773006	0.017553	8.0201e-06
(family Coriobacteriaceae id.811)	rs12974142	G	A	0.0789796	0.0177205	8.51236e-06
(family Coriobacteriaceae id.811)	rs13307134	T	C	-0.0565686	0.0126265	7.79938e-06
(family Coriobacteriaceae id.811)	rs1397793	A	G	0.0498855	0.0112446	9.77372e-06
(family Coriobacteriaceae id.811)	rs1816223	G	A	0.0586265	0.0129006	4.84117e-06
(family Coriobacteriaceae id.811)	rs240104	T	C	-0.0603429	0.0126849	1.51604e-06
(family Coriobacteriaceae id.811)	rs2442778	A	G	0.116408	0.0258545	9.02693e-06
(family Coriobacteriaceae id.811)	rs3025411	A	G	0.0926543	0.0209468	8.26913e-06
(family Coriobacteriaceae id.811)	rs34739816	G	T	0.0965017	0.0207666	3.88356e-06
(family Coriobacteriaceae id.811)	rs67561917	A	G	-0.0714367	0.0154113	5.39126e-06
(family Coriobacteriaceae id.811)	rs719099	A	G	0.0778402	0.0155815	5.43313e-07
(family Coriobacteriaceae id.811)	rs8010111	A	G	0.103377	0.0229286	6.8962e-06
(family Defluviitaleaceae id.1924)	rs112893842	T	C	0.110761	0.0232545	2.7503e-06
(family Defluviitaleaceae id.1924)	rs1582238	C	T	-0.0801923	0.0167061	1.692e-06
(family Defluviitaleaceae id.1924)	rs17051335	C	T	-0.134314	0.0292201	4.58121e-06
(family Defluviitaleaceae id.1924)	rs1908593	T	C	0.070223	0.0156601	7.85905e-06
(family Defluviitaleaceae id.1924)	rs4344384	T	G	-0.0708803	0.0156121	5.86017e-06
(family Defluviitaleaceae id.1924)	rs4677103	A	G	0.0977203	0.0197033	9.42193e-07
(family Defluviitaleaceae id.1924)	rs540220	C	T	0.123954	0.0289814	9.48135e-06
(family Defluviitaleaceae id.1924)	rs55658617	T	C	0.177314	0.0361844	1.40608e-06
(family Defluviitaleaceae id.1924)	rs72731813	C	T	-0.149751	0.0293415	2.75778e-07
(family Defluviitaleaceae id.1924)	rs9608282	T	G	0.139014	0.0299429	4.60829e-06
(family Defluviitaleaceae id.1924)	rs9725395	A	G	-0.138357	0.0295185	3.41374e-06
(family Desulfovibrionaceae id.3169)	rs11599763	C	T	0.0555931	0.0117493	2.49701e-06
(family Desulfovibrionaceae id.3169)	rs17791387	A	G	-0.0729251	0.0154381	2.09677e-06
(family Desulfovibrionaceae id.3169)	rs2692012	G	A	-0.114231	0.0253568	1.5639e-06
(family Desulfovibrionaceae id.3169)	rs2838334	G	A	0.0571419	0.012423	3.82375e-06
(family Desulfovibrionaceae id.3169)	rs3935584	C	T	-0.0525838	0.0115757	6.78141e-06
(family Desulfovibrionaceae id.3169)	rs4506934	C	T	-0.0943381	0.020138	3.16046e-06
(family Desulfovibrionaceae id.3169)	rs6058181	C	T	0.0834742	0.0166111	2.69911e-07
(family Desulfovibrionaceae id.3169)	rs72647048	T	C	-0.0770089	0.017089	9.60882e-06
(family Desulfovibrionaceae id.3169)	rs9928243	C	A	-0.0541732	0.0117819	4.48477e-06
(family Enterobacteriaceae id.3469)	rs11026530	T	C	0.0822408	0.0186379	9.42692e-06
(family Enterobacteriaceae id.3469)	rs2374342	C	A	0.0582927	0.0126195	4.51617e-06
(family Enterobacteriaceae id.3469)	rs35673018	G	A	0.0899642	0.0202934	7.63115e-06
(family Enterobacteriaceae id.3469)	rs504442	T	G	0.084159	0.0189479	5.17095e-06
(family Enterobacteriaceae id.3469)	rs62210023	A	G	0.0606754	0.0130125	3.13163e-06
(family Enterobacteriaceae id.3469)	rs78143293	A	G	-0.0848521	0.0170415	1.19564e-06
(family Enterobacteriaceae id.3469)	rs79757635	C	A	0.0758597	0.0171286	9.31859e-06
(family Erysipelotrichaceae id.2149)	rs1074800	G	A	-0.0492438	0.010887	6.14582e-06
(family Erysipelotrichaceae id.2149)	rs10781552	C	T	-0.0552212	0.0116074	2.33115e-06
(family Erysipelotrichaceae id.2149)	rs17530232	A	G	0.10305	0.0224648	2.79126e-06
(family Erysipelotrichaceae id.2149)	rs1884466	C	T	-0.0475363	0.0106939	9.52708e-06
(family Erysipelotrichaceae id.2149)	rs2300774	A	G	-0.0524152	0.0106784	8.95468e-07
(family Erysipelotrichaceae id.2149)	rs290833	T	G	-0.0497374	0.0111376	8.02897e-06
(family Erysipelotrichaceae id.2149)	rs35161940	T	C	-0.0806041	0.0167641	1.8451e-06
(family Erysipelotrichaceae id.2149)	rs4078432	T	C	0.0608929	0.0133764	4.23107e-06
(family Erysipelotrichaceae id.2149)	rs56970041	T	G	0.0724145	0.0164471	5.40344e-06
(family Erysipelotrichaceae id.2149)	rs62504403	C	T	0.0681159	0.0127883	1.12264e-07
(family Erysipelotrichaceae id.2149)	rs7234058	T	C	-0.0945759	0.0194091	9.12347e-07
(family Erysipelotrichaceae id.2149)	rs7826267	G	T	0.0839071	0.0199131	9.28453e-06
(family Erysipelotrichaceae id.2149)	rs8003149	C	T	0.0538798	0.0116888	4.08479e-06
(family Family XI id.1936)	rs10759623	C	T	-0.162115	0.032151	5.78309e-07
(family Family XI id.1936)	rs11547158	A	G	-0.177599	0.0372795	2.70222e-06
(family Family XI id.1936)	rs17379710	T	C	-0.116383	0.0252125	3.97109e-06
(family Family XI id.1936)	rs2155352	A	G	-0.150538	0.0302319	6.63437e-07
(family Family XI id.1936)	rs2156611	T	C	-0.112486	0.0251099	9.42671e-06
(family Family XI id.1936)	rs3733511	A	G	0.128253	0.0274718	3.38556e-06
(family Family XI id.1936)	rs488164	G	T	-0.117998	0.025516	4.79789e-06
(family Family XI id.1936)	rs697771	A	G	-0.117677	0.0251491	3.19374e-06
(family Family XIII id.1957)	rs10404377	A	C	0.0503183	0.011165	6.99021e-06
(family Family XIII id.1957)	rs118170811	A	G	0.151619	0.0317112	1.80356e-06
(family Family XIII id.1957)	rs482905	G	T	0.0596528	0.012717	3.72349e-06
(family Family XIII id.1957)	rs6501525	A	G	0.0561559	0.0115587	1.23726e-06
(family Family XIII id.1957)	rs66753613	G	A	0.0651136	0.0144251	8.08295e-06
(family Family XIII id.1957)	rs6797051	C	T	-0.0805985	0.0171364	4.89283e-06
(family Family XIII id.1957)	rs7514702	T	C	-0.0663236	0.0141626	3.91643e-06
(family Lachnospiraceae id.1987)	rs10402491	C	T	0.0661701	0.014851	7.58351e-06
(family Lachnospiraceae id.1987)	rs11139361	C	T	-0.0494463	0.0110503	4.26265e-06
(family Lachnospiraceae id.1987)	rs112040820	A	G	0.0549584	0.0117086	2.41835e-06
(family Lachnospiraceae id.1987)	rs11841382	G	T	-0.0718128	0.017462	9.57767e-06
(family Lachnospiraceae id.1987)	rs11979110	T	C	-0.0500924	0.0105069	1.81844e-06
(family Lachnospiraceae id.1987)	rs1205443	A	G	0.0501415	0.0112157	7.28836e-06
(family Lachnospiraceae id.1987)	rs12760724	A	C	-0.0484566	0.0107934	7.26742e-06
(family Lachnospiraceae id.1987)	rs13005175	G	A	-0.0993483	0.0218395	8.37067e-06
(family Lachnospiraceae id.1987)	rs2159863	A	G	-0.0585831	0.0128742	3.69556e-06
(family Lachnospiraceae id.1987)	rs2910921	C	T	-0.160302	0.035832	8.41977e-06
(family Lachnospiraceae id.1987)	rs3127230	C	T	-0.0503537	0.0112201	6.20326e-06
(family Lachnospiraceae id.1987)	rs35524804	T	C	-0.0607481	0.0125216	2.44997e-06
(family Lachnospiraceae id.1987)	rs7359994	C	T	0.0503142	0.0112482	5.35895e-06
(family Lachnospiraceae id.1987)	rs79086868	T	C	0.0776723	0.0164472	3.01426e-06
(family Lachnospiraceae id.1987)	rs959845	T	C	0.0493666	0.0107801	5.16952e-06
(family Lachnospiraceae id.1987)	rs9929145	G	A	-0.125721	0.0245233	2.83596e-07
(family Lactobacillaceae id.1836)	rs1530559	G	A	0.0772453	0.0176921	9.6525e-06
(family Lactobacillaceae id.1836)	rs16861661	G	A	-0.193287	0.0379293	2.70128e-07
(family Lactobacillaceae id.1836)	rs62314653	C	A	0.177082	0.0392269	6.59189e-06
(family Lactobacillaceae id.1836)	rs74599091	A	G	0.191613	0.0425039	7.6952e-06
(family Lactobacillaceae id.1836)	rs768253	T	G	-0.0792344	0.0170604	3.60761e-06
(family Lactobacillaceae id.1836)	rs77478751	A	G	-0.219178	0.0473566	5.9595e-06
(family Lactobacillaceae id.1836)	rs921925	A	C	0.0999419	0.0201687	5.77192e-07
(family Lactobacillaceae id.1836)	rs9345899	A	G	-0.124042	0.0278946	9.44583e-06
(family Methanobacteriaceae id.121)	rs10202904	G	T	0.121754	0.0235357	3.01432e-07
(family Methanobacteriaceae id.121)	rs10424197	A	G	0.111274	0.0247517	9.27897e-06
(family Methanobacteriaceae id.121)	rs4257531	G	A	0.164498	0.0364959	7.44338e-06
(family Methanobacteriaceae id.121)	rs6508769	C	T	-0.153519	0.0344519	8.22527e-06
(family Methanobacteriaceae id.121)	rs6776814	T	C	-0.199566	0.0411825	1.63061e-06
(family Methanobacteriaceae id.121)	rs73068003	G	T	-0.15814	0.0351803	8.44578e-06
(family Methanobacteriaceae id.121)	rs73457410	A	G	0.21534	0.0436695	1.40854e-06
(family Methanobacteriaceae id.121)	rs75208022	C	T	-0.227245	0.048763	5.92107e-06
(family Methanobacteriaceae id.121)	rs894996	C	A	0.216999	0.0449076	1.87556e-06
(family Oxalobacteraceae id.2966)	rs111966731	T	C	0.204031	0.0445746	4.56321e-06
(family Oxalobacteraceae id.2966)	rs11246212	C	T	-0.13607	0.0291797	4.50837e-06
(family Oxalobacteraceae id.2966)	rs12002250	A	C	0.196145	0.044523	5.53197e-06
(family Oxalobacteraceae id.2966)	rs1569853	T	C	-0.140043	0.0281704	7.45178e-07
(family Oxalobacteraceae id.2966)	rs17138946	G	T	-0.189444	0.0430248	8.09003e-06
(family Oxalobacteraceae id.2966)	rs36057338	G	T	0.181604	0.0398742	6.25792e-06
(family Oxalobacteraceae id.2966)	rs4428215	G	A	0.12561	0.0230053	4.87933e-08
(family Oxalobacteraceae id.2966)	rs561239	A	G	0.105525	0.0236769	7.19383e-06
(family Oxalobacteraceae id.2966)	rs6000536	C	T	-0.118383	0.0241355	7.3872e-07
(family Oxalobacteraceae id.2966)	rs62435498	C	A	0.181521	0.0400608	7.4583e-06
(family Oxalobacteraceae id.2966)	rs736744	T	C	-0.105642	0.0200648	1.49417e-07
(family Oxalobacteraceae id.2966)	rs7993559	A	C	-0.0921059	0.0201114	5.03733e-06
(family Oxalobacteraceae id.2966)	rs80330081	A	C	-0.18756	0.0423688	6.64003e-06
(family Oxalobacteraceae id.2966)	rs934049	G	A	0.109751	0.0238636	4.21143e-06
(family Pasteurellaceae id.3689)	rs10965428	C	A	-0.119902	0.0258219	4.29151e-06
(family Pasteurellaceae id.3689)	rs111582866	G	A	-0.113957	0.0256403	7.06627e-06
(family Pasteurellaceae id.3689)	rs12050685	A	G	-0.0670948	0.015239	9.18523e-06
(family Pasteurellaceae id.3689)	rs16970009	A	G	0.187381	0.0429572	7.31526e-06
(family Pasteurellaceae id.3689)	rs4822728	T	C	0.0685479	0.0149032	4.71846e-06
(family Pasteurellaceae id.3689)	rs6972479	A	G	-0.0781862	0.0175366	7.74819e-06
(family Pasteurellaceae id.3689)	rs72756943	G	A	0.13988	0.0303029	3.3522e-06
(family Pasteurellaceae id.3689)	rs73139353	A	C	-0.222573	0.0484634	8.71325e-06
(family Pasteurellaceae id.3689)	rs76022354	C	T	0.24289	0.0500406	1.82856e-06
(family Pasteurellaceae id.3689)	rs78909003	T	C	-0.241159	0.0498372	2.04894e-06
(family Pasteurellaceae id.3689)	rs9382510	C	T	-0.0881865	0.0169965	2.476e-07
(family Pasteurellaceae id.3689)	rs9895850	T	C	-0.176406	0.041017	9.0826e-06
(family Pasteurellaceae id.3689)	rs9938097	C	T	0.0710386	0.0158024	8.22602e-06
(family Peptococcaceae id.2024)	rs117452796	A	G	-0.257982	0.0549569	3.15297e-06
(family Peptococcaceae id.2024)	rs12144792	C	T	0.064399	0.0141246	5.82237e-06
(family Peptococcaceae id.2024)	rs12634826	T	G	-0.0739885	0.0150931	1.01109e-06
(family Peptococcaceae id.2024)	rs12992764	T	G	0.0684213	0.0141137	1.46157e-06
(family Peptococcaceae id.2024)	rs150600492	A	C	0.135774	0.0289757	2.31308e-06
(family Peptococcaceae id.2024)	rs35703006	G	T	0.0812655	0.0164355	4.94778e-07
(family Peptococcaceae id.2024)	rs4990837	G	A	-0.0910387	0.0185869	1.74193e-06
(family Peptococcaceae id.2024)	rs75430375	C	T	-0.147941	0.0317498	3.40847e-06
(family Peptococcaceae id.2024)	rs75898026	A	G	-0.0821779	0.0173541	2.02209e-06
(family Peptostreptococcaceae id.2042)	rs117020988	C	T	0.182411	0.0372126	1.02795e-06
(family Peptostreptococcaceae id.2042)	rs12377846	C	A	-0.252	0.0511627	7.26256e-07
(family Peptostreptococcaceae id.2042)	rs12986312	T	G	0.0571818	0.0125947	5.76713e-06
(family Peptostreptococcaceae id.2042)	rs1467258	G	A	0.072584	0.0162321	7.89805e-06
(family Peptostreptococcaceae id.2042)	rs1520207	T	C	-0.0525658	0.0112476	3.16548e-06
(family Peptostreptococcaceae id.2042)	rs4692811	C	T	0.0642075	0.0126913	4.21124e-07
(family Peptostreptococcaceae id.2042)	rs59865771	C	T	-0.0573764	0.0127192	7.69024e-06
(family Peptostreptococcaceae id.2042)	rs61841503	G	A	0.0919658	0.0161331	9.80122e-09
(family Peptostreptococcaceae id.2042)	rs6721459	G	A	-0.0509823	0.0111975	5.07762e-06
(family Peptostreptococcaceae id.2042)	rs76982728	T	C	0.124203	0.0266923	3.24056e-06
(family Peptostreptococcaceae id.2042)	rs77540684	T	G	0.106725	0.0245638	8.13711e-06
(family Peptostreptococcaceae id.2042)	rs9573937	A	G	-0.0693637	0.0142907	1.70589e-06
(family Porphyromonadaceae id.943)	rs10762312	A	G	0.052368	0.0118814	8.70362e-06
(family Porphyromonadaceae id.943)	rs10858364	G	T	0.055316	0.012085	4.31062e-06
(family Porphyromonadaceae id.943)	rs17065783	A	G	-0.059133	0.0122235	1.79349e-06
(family Porphyromonadaceae id.943)	rs1980561	A	G	-0.0485289	0.0109284	8.9454e-06
(family Porphyromonadaceae id.943)	rs35233670	T	C	-0.0473576	0.010602	7.90988e-06
(family Porphyromonadaceae id.943)	rs35961441	A	C	0.0915257	0.0207306	8.37394e-06
(family Porphyromonadaceae id.943)	rs6953849	A	G	0.0718149	0.0150724	2.44478e-06
(family Porphyromonadaceae id.943)	rs7330827	T	C	-0.103842	0.0237355	8.04896e-06
(family Porphyromonadaceae id.943)	rs864093	A	C	-0.0527939	0.0117499	9.59798e-06
(family Prevotellaceae id.960)	rs12057990	C	T	0.0589878	0.0132268	8.9747e-06
(family Prevotellaceae id.960)	rs12118202	T	C	-0.0751986	0.0147265	5.5423e-07
(family Prevotellaceae id.960)	rs13069367	A	C	-0.0539768	0.0119687	7.39486e-06
(family Prevotellaceae id.960)	rs148376875	T	G	0.084515	0.0179163	2.08027e-06
(family Prevotellaceae id.960)	rs2206482	T	G	-0.0569105	0.0117486	1.30377e-06
(family Prevotellaceae id.960)	rs2278540	G	A	0.0554249	0.0123265	8.43587e-06
(family Prevotellaceae id.960)	rs34660375	A	G	-0.0805894	0.0178291	7.40321e-06
(family Prevotellaceae id.960)	rs3758087	C	T	-0.0564199	0.0124655	8.60578e-06
(family Prevotellaceae id.960)	rs3860225	A	G	0.083936	0.0167936	5.4968e-07
(family Prevotellaceae id.960)	rs4493272	T	C	-0.0604992	0.0118027	3.02315e-07
(family Prevotellaceae id.960)	rs4685827	T	C	-0.0679529	0.0145407	2.77192e-06
(family Prevotellaceae id.960)	rs7252711	G	A	0.0740876	0.0161926	5.56583e-06
(family Prevotellaceae id.960)	rs7975087	C	A	-0.0601448	0.0135454	7.59451e-06
(family Prevotellaceae id.960)	rs912860	A	G	0.229046	0.0483124	9.29929e-07
(family Prevotellaceae id.960)	rs9586501	G	A	0.0592681	0.0127329	2.58988e-06
(family Prevotellaceae id.960)	rs9958960	G	A	-0.0914807	0.0173611	1.06324e-07
(family Rhodospirillaceae id.2717)	rs1035406	G	A	-0.11354	0.0250863	5.84454e-06
(family Rhodospirillaceae id.2717)	rs11591293	G	T	0.0743184	0.0158724	2.67147e-06
(family Rhodospirillaceae id.2717)	rs13336560	C	T	-0.0701719	0.0158061	9.17339e-06
(family Rhodospirillaceae id.2717)	rs1549633	A	C	0.0999312	0.0218634	4.70392e-06
(family Rhodospirillaceae id.2717)	rs1923415	A	G	-0.0999238	0.0227326	9.63696e-06
(family Rhodospirillaceae id.2717)	rs3754624	C	T	0.0971389	0.0200064	1.71479e-06
(family Rhodospirillaceae id.2717)	rs4278423	T	C	0.107529	0.0235725	3.12018e-06
(family Rhodospirillaceae id.2717)	rs61933850	G	A	0.164808	0.0360647	7.22587e-06
(family Rhodospirillaceae id.2717)	rs6679026	T	C	0.111984	0.0251088	9.94672e-06
(family Rhodospirillaceae id.2717)	rs7001029	C	T	0.117366	0.0261324	5.34749e-06
(family Rhodospirillaceae id.2717)	rs72714493	A	G	0.0816858	0.0180791	7.3492e-06
(family Rhodospirillaceae id.2717)	rs74354280	C	T	-0.0911896	0.0204907	6.67298e-06
(family Rhodospirillaceae id.2717)	rs76784716	A	G	0.136049	0.0285767	1.48988e-06
(family Rhodospirillaceae id.2717)	rs9813022	A	G	-0.0842444	0.0163583	2.53122e-07
(family Rikenellaceae id.967)	rs10217435	C	T	-0.0883756	0.0197506	6.50759e-06
(family Rikenellaceae id.967)	rs10832801	A	C	-0.0534763	0.0122666	7.50412e-06
(family Rikenellaceae id.967)	rs1939881	G	A	-0.105589	0.0206213	5.64378e-07
(family Rikenellaceae id.967)	rs2447496	A	G	0.0549203	0.0121904	6.08611e-06
(family Rikenellaceae id.967)	rs2833282	G	A	0.0711137	0.0156966	4.31102e-06
(family Rikenellaceae id.967)	rs36021379	A	G	-0.0656005	0.0144903	7.19515e-06
(family Rikenellaceae id.967)	rs4264350	T	C	-0.0526393	0.0108555	1.34831e-06
(family Rikenellaceae id.967)	rs59663348	G	A	0.0570915	0.0125048	6.12238e-06
(family Rikenellaceae id.967)	rs62532512	A	C	0.0504257	0.0107399	2.76427e-06
(family Rikenellaceae id.967)	rs6744030	C	T	0.0696747	0.0157103	9.31515e-06
(family Rikenellaceae id.967)	rs6837275	A	G	0.0570355	0.011887	1.447e-06
(family Rikenellaceae id.967)	rs74474130	T	G	0.137747	0.0295688	3.61377e-06
(family Rikenellaceae id.967)	rs77885767	C	T	-0.156209	0.0336482	2.84695e-06
(family Rikenellaceae id.967)	rs9389714	C	T	-0.0636841	0.0143416	8.79063e-06
(family Rikenellaceae id.967)	rs9578457	G	A	-0.141478	0.0315848	3.99448e-06
(family Rikenellaceae id.967)	rs9603208	G	T	0.0821173	0.0159596	1.91801e-07
(family Ruminococcaceae id.2050)	rs10093275	T	C	-0.0534595	0.011677	5.35229e-06
(family Ruminococcaceae id.2050)	rs10166469	C	T	0.053336	0.0120209	8.52158e-06
(family Ruminococcaceae id.2050)	rs1158100	G	A	0.0490539	0.0109865	8.60855e-06
(family Ruminococcaceae id.2050)	rs1612733	T	C	0.108708	0.0238006	4.22435e-06
(family Ruminococcaceae id.2050)	rs17376049	T	C	0.0848534	0.0172114	7.29625e-07
(family Ruminococcaceae id.2050)	rs2113833	C	T	-0.169146	0.0355009	1.14464e-06
(family Ruminococcaceae id.2050)	rs3009418	A	C	-0.0927607	0.0210123	8.6902e-06
(family Ruminococcaceae id.2050)	rs55793120	T	C	0.13822	0.0266152	1.44338e-07
(family Ruminococcaceae id.2050)	rs56199908	T	C	-0.199327	0.0410444	1.66414e-06
(family Ruminococcaceae id.2050)	rs76724913	T	G	0.0901053	0.0203104	9.60484e-06
(family Streptococcaceae id.1850)	rs10028567	C	T	-0.0934027	0.0190343	3.72495e-06
(family Streptococcaceae id.1850)	rs11110281	T	C	-0.130554	0.0225943	1.40136e-08
(family Streptococcaceae id.1850)	rs16950051	A	G	0.107008	0.0236973	5.33814e-06
(family Streptococcaceae id.1850)	rs2370083	G	T	-0.0842751	0.0184509	4.25667e-06
(family Streptococcaceae id.1850)	rs2952251	G	A	0.0639298	0.0126525	3.72237e-07
(family Streptococcaceae id.1850)	rs35344081	G	A	0.0609349	0.0129703	2.63846e-06
(family Streptococcaceae id.1850)	rs57646748	G	A	-0.088021	0.019876	7.88352e-06
(family Streptococcaceae id.1850)	rs6806351	T	C	-0.0619209	0.0135744	6.93793e-06
(family Streptococcaceae id.1850)	rs77968078	G	A	-0.0993013	0.0224788	7.93341e-06
(family Streptococcaceae id.1850)	rs7916711	A	G	0.0959639	0.021545	6.32732e-06
(family Streptococcaceae id.1850)	rs957755	T	G	-0.0642449	0.0142702	7.41515e-06
(unknown family id.1000001214)	rs11150282	T	C	0.098235	0.0197127	7.36055e-07
(unknown family id.1000001214)	rs113884518	T	C	-0.20591	0.0455376	7.7398e-06
(unknown family id.1000001214)	rs28678345	T	C	0.213083	0.0471377	8.05954e-06
(unknown family id.1000001214)	rs367480	A	G	0.0841649	0.0185948	7.52419e-06
(unknown family id.1000001214)	rs4129395	G	A	0.0904264	0.0185253	1.21742e-06
(unknown family id.1000001214)	rs789069	A	C	-0.10413	0.0234459	6.5001e-06
(unknown family id.1000001214)	rs79790072	T	C	0.226103	0.0488017	3.5381e-06
(unknown family id.1000001214)	rs8028558	A	G	0.08346	0.0188504	9.78228e-06
(unknown family id.1000001214)	rs9864379	T	C	-0.160521	0.0292752	4.65876e-08
(unknown family id.1000005471)	rs11779863	G	A	-0.0772768	0.0172171	6.68852e-06
(unknown family id.1000005471)	rs12566890	T	G	-0.103134	0.0241775	8.11204e-06
(unknown family id.1000005471)	rs13100746	C	T	0.0638979	0.0142685	7.28853e-06
(unknown family id.1000005471)	rs17235252	T	C	-0.122002	0.0255463	2.15879e-06
(unknown family id.1000005471)	rs3932485	C	T	0.0626209	0.0141623	9.92865e-06
(unknown family id.1000005471)	rs515984	C	T	0.0875451	0.0190685	6.61363e-06
(unknown family id.1000005471)	rs638542	A	G	0.070592	0.0157049	5.17285e-06
(unknown family id.1000005471)	rs74603314	T	C	0.230767	0.0489701	2.27641e-06
(unknown family id.1000005471)	rs7706512	A	G	-0.0657351	0.0138979	2.27206e-06
(unknown family id.1000005471)	rs7801843	A	G	-0.0869495	0.0194509	9.46891e-06
(unknown family id.1000005471)	rs7853673	A	G	0.0624389	0.0139833	6.73256e-06
(unknown family id.1000005471)	rs949341	A	G	-0.0656602	0.0147216	7.73286e-06
(unknown family id.1000006161)	rs11251024	G	A	0.104201	0.0206737	6.62796e-07
(unknown family id.1000006161)	rs11606187	A	G	-0.154539	0.0326288	3.30583e-06
(unknown family id.1000006161)	rs13385922	T	C	0.0929494	0.0201348	3.96826e-06
(unknown family id.1000006161)	rs166849	A	G	-0.0911053	0.0202239	7.73891e-06
(unknown family id.1000006161)	rs2172426	T	C	0.10212	0.0198947	3.17424e-07
(unknown family id.1000006161)	rs267959	G	A	-0.0988612	0.0209676	2.61993e-06
(unknown family id.1000006161)	rs4383094	C	T	-0.149188	0.0320662	4.28134e-06
(unknown family id.1000006161)	rs60775321	T	C	-0.0962425	0.0213842	7.10461e-06
(unknown family id.1000006161)	rs72671304	T	C	0.172322	0.0370028	3.79577e-06
(unknown family id.1000006161)	rs7911787	G	T	-0.223071	0.0470232	3.38821e-06
(unknown family id.1000006161)	rs8126061	T	C	-0.159135	0.0351904	7.36326e-06
(unknown family id.1000006161)	rs9542068	T	C	0.0990709	0.0218149	6.52334e-06
(family Veillonellaceae id.2172)	rs111810795	C	T	-0.0867108	0.0180573	1.72926e-06
(family Veillonellaceae id.2172)	rs114889439	A	G	-0.253809	0.0539169	6.19028e-06
(family Veillonellaceae id.2172)	rs12186441	G	A	0.208096	0.0453999	4.52856e-06
(family Veillonellaceae id.2172)	rs12668619	A	G	0.055301	0.0117654	2.57365e-06
(family Veillonellaceae id.2172)	rs12741784	C	T	-0.0621452	0.0119266	1.28493e-07
(family Veillonellaceae id.2172)	rs1442060	A	G	0.0514024	0.0112125	4.50671e-06
(family Veillonellaceae id.2172)	rs1693340	T	C	0.0818934	0.018245	9.25273e-06
(family Veillonellaceae id.2172)	rs2175069	G	A	0.0526752	0.0114886	4.63554e-06
(family Veillonellaceae id.2172)	rs2561116	T	G	-0.083617	0.0187159	7.88515e-06
(family Veillonellaceae id.2172)	rs2585520	G	T	-0.0904972	0.0200428	5.26926e-06
(family Veillonellaceae id.2172)	rs4263802	A	G	-0.050942	0.0114921	7.45006e-06
(family Veillonellaceae id.2172)	rs4461038	G	A	0.0554965	0.0119467	3.73474e-06
(family Veillonellaceae id.2172)	rs4797169	T	C	0.0587799	0.0128297	4.49345e-06
(family Veillonellaceae id.2172)	rs61264131	A	C	0.202367	0.0464388	6.74544e-06
(family Veillonellaceae id.2172)	rs6692542	G	A	-0.0534397	0.0118254	8.67981e-06
(family Veillonellaceae id.2172)	rs6909981	C	T	-0.0638696	0.0141765	5.47621e-06
(family Veillonellaceae id.2172)	rs79535861	A	C	0.100666	0.0207016	1.57688e-06
(family Veillonellaceae id.2172)	rs9345168	A	C	-0.0509102	0.0113253	8.48887e-06
(family Verrucomicrobiaceae id.4036)	rs111862613	T	C	0.0907065	0.0196746	3.7313e-06
(family Verrucomicrobiaceae id.4036)	rs117107102	A	G	0.204683	0.0431572	2.91823e-06
(family Verrucomicrobiaceae id.4036)	rs11729256	T	C	0.0749798	0.0150177	6.73085e-07
(family Verrucomicrobiaceae id.4036)	rs12908520	G	A	0.0619104	0.0130946	2.15139e-06
(family Verrucomicrobiaceae id.4036)	rs2602429	T	C	-0.0745516	0.0156195	2.69942e-06
(family Verrucomicrobiaceae id.4036)	rs4242783	A	G	-0.0687992	0.0147694	2.75442e-06
(family Verrucomicrobiaceae id.4036)	rs4936098	G	A	-0.0648691	0.0135928	1.1293e-06
(family Verrucomicrobiaceae id.4036)	rs61779207	G	A	-0.0758811	0.0167762	6.63025e-06
(family Verrucomicrobiaceae id.4036)	rs74542928	T	C	0.112124	0.0236422	1.64611e-06
(family Verrucomicrobiaceae id.4036)	rs9349825	A	G	-0.0704354	0.0147128	2.51287e-06
(family Verrucomicrobiaceae id.4036)	rs941682	G	A	-0.0631526	0.0143767	9.5812e-06
(family Victivallaceae id.2255)	rs11671100	A	C	-0.160034	0.0349472	4.08037e-06
(family Victivallaceae id.2255)	rs11764871	G	T	0.127099	0.025656	7.4929e-07
(family Victivallaceae id.2255)	rs2944282	T	C	-0.124197	0.0257026	1.56603e-06
(family Victivallaceae id.2255)	rs34962571	A	C	-0.186945	0.0418412	6.24827e-06
(family Victivallaceae id.2255)	rs4396289	C	T	-0.152918	0.0288525	1.53784e-07
(family Victivallaceae id.2255)	rs61702987	T	C	0.145501	0.0300007	3.07921e-06
(family Victivallaceae id.2255)	rs62570196	C	T	-0.246101	0.0483077	2.69855e-07
(family Victivallaceae id.2255)	rs6545794	A	G	-0.197786	0.0410495	5.97008e-07
(family Victivallaceae id.2255)	rs7077363	G	A	0.148942	0.0318366	2.83374e-06
(family Victivallaceae id.2255)	rs7314815	G	A	0.101088	0.0225594	6.40088e-06
(family Victivallaceae id.2255)	rs7627405	C	T	-0.134158	0.0301427	8.19426e-06
(genus Actinomyces id.423)	rs2715439	T	C	-0.0746684	0.0164822	6.27004e-06
(genus Actinomyces id.423)	rs34583783	G	T	0.126596	0.0268461	4.48528e-06
(genus Actinomyces id.423)	rs35011108	A	G	0.232634	0.0512044	6.33826e-06
(genus Actinomyces id.423)	rs4073240	G	A	0.0749687	0.0167368	7.94273e-06
(genus Actinomyces id.423)	rs4146653	G	A	0.0985224	0.0214182	4.49645e-06
(genus Actinomyces id.423)	rs71315246	A	G	-0.0969809	0.021925	9.82969e-06
(genus Actinomyces id.423)	rs7915461	C	T	-0.18776	0.0401636	5.91984e-06
(genus Adlercreutzia id.812)	rs11604400	C	T	-0.102524	0.0234834	9.74473e-06
(genus Adlercreutzia id.812)	rs13231526	C	A	0.143237	0.0311654	4.8136e-06
(genus Adlercreutzia id.812)	rs2717140	C	T	-0.119225	0.0251081	2.04593e-06
(genus Adlercreutzia id.812)	rs55719207	G	A	-0.0699243	0.0158036	9.60506e-06
(genus Adlercreutzia id.812)	rs6664405	T	C	-0.0953084	0.0210752	5.2342e-06
(genus Adlercreutzia id.812)	rs7680684	T	C	0.083381	0.0168901	9.769e-07
(genus Adlercreutzia id.812)	rs9490822	C	T	-0.0734512	0.0155789	2.54419e-06
(genus Adlercreutzia id.812)	rs9915817	C	T	-0.0749219	0.016833	8.21675e-06
(genus Akkermansia id.4037)	rs111862613	T	C	0.0911199	0.0196748	3.39234e-06
(genus Akkermansia id.4037)	rs117107102	A	G	0.204406	0.0431629	3.01141e-06
(genus Akkermansia id.4037)	rs11729256	T	C	0.0750473	0.0150184	6.58385e-07
(genus Akkermansia id.4037)	rs12908520	G	A	0.061772	0.0130954	2.2648e-06
(genus Akkermansia id.4037)	rs2602429	T	C	-0.0745352	0.0156201	2.71569e-06
(genus Akkermansia id.4037)	rs4242783	A	G	-0.0685454	0.0147701	2.99799e-06
(genus Akkermansia id.4037)	rs4936098	G	A	-0.0649225	0.0135934	1.1036e-06
(genus Akkermansia id.4037)	rs61779207	G	A	-0.0760539	0.0167769	6.32121e-06
(genus Akkermansia id.4037)	rs74542928	T	C	0.112623	0.0236434	1.4802e-06
(genus Akkermansia id.4037)	rs9349825	A	G	-0.0703407	0.0147133	2.59884e-06
(genus Akkermansia id.4037)	rs941682	G	A	-0.0632957	0.0143777	9.17128e-06
(genus Alistipes id.968)	rs1107244	G	A	0.0758558	0.0171182	3.59062e-06
(genus Alistipes id.968)	rs11769002	G	A	-0.0528793	0.0109389	1.44961e-06
(genus Alistipes id.968)	rs11958296	A	G	-0.0981222	0.0218272	9.29566e-06
(genus Alistipes id.968)	rs12990744	C	T	-0.0776618	0.0172986	8.20729e-06
(genus Alistipes id.968)	rs1689282	A	C	-0.0520061	0.0113942	5.27582e-06
(genus Alistipes id.968)	rs2290844	C	T	0.0813969	0.0191632	9.10144e-06
(genus Alistipes id.968)	rs2450745	A	C	-0.080524	0.0184702	7.11836e-06
(genus Alistipes id.968)	rs2875322	C	T	0.0580945	0.0131432	8.77708e-06
(genus Alistipes id.968)	rs34417064	A	G	-0.048202	0.0106868	7.00745e-06
(genus Alistipes id.968)	rs4810359	A	G	-0.0652428	0.0146155	7.4967e-06
(genus Alistipes id.968)	rs7129639	A	C	0.0524955	0.0109584	1.78423e-06
(genus Alistipes id.968)	rs8130320	A	G	-0.049002	0.010717	4.83615e-06
(genus Allisonella id.2174)	rs1901739	G	T	-0.115769	0.0248626	3.58798e-06
(genus Allisonella id.2174)	rs35110698	T	C	-0.146322	0.0320852	5.72321e-06
(genus Allisonella id.2174)	rs35778461	C	T	0.146679	0.0297186	1.20629e-06
(genus Allisonella id.2174)	rs594561	T	C	-0.112231	0.0251681	9.41109e-06
(genus Allisonella id.2174)	rs602075	G	A	-0.168974	0.0296976	3.56574e-08
(genus Allisonella id.2174)	rs6742198	A	G	-0.149152	0.0316484	3.34511e-06
(genus Allisonella id.2174)	rs76904847	G	A	0.148523	0.0334857	6.08751e-06
(genus Allisonella id.2174)	rs7898615	T	G	0.167966	0.0373586	8.87279e-06
(genus Alloprevotella id.961)	rs2154444	G	T	-0.138234	0.0308961	8.36758e-06
(genus Alloprevotella id.961)	rs34619204	G	A	-0.156037	0.0344392	8.84199e-06
(genus Alloprevotella id.961)	rs4364940	A	G	0.126418	0.0282207	8.58361e-06
(genus Alloprevotella id.961)	rs4680035	G	A	0.119599	0.0259446	4.99057e-06
(genus Alloprevotella id.961)	rs58212166	A	G	-0.161506	0.0359102	7.93615e-06
(genus Anaerofilum id.2053)	rs10794359	C	T	0.0953524	0.02006	2.23496e-06
(genus Anaerofilum id.2053)	rs1563175	A	C	0.0923834	0.0202157	5.53847e-06
(genus Anaerofilum id.2053)	rs17012738	T	G	0.0903417	0.0200239	7.24169e-06
(genus Anaerofilum id.2053)	rs17096874	C	T	-0.126337	0.0268919	2.86029e-06
(genus Anaerofilum id.2053)	rs4244069	A	G	0.146775	0.0326594	9.81206e-06
(genus Anaerofilum id.2053)	rs4506496	A	G	-0.10309	0.0212861	1.48659e-06
(genus Anaerofilum id.2053)	rs712981	A	C	0.10076	0.0202902	6.83109e-07
(genus Anaerofilum id.2053)	rs79598899	C	T	0.182586	0.0357284	3.74731e-07
(genus Anaerofilum id.2053)	rs816292	T	C	-0.113003	0.02204	2.6404e-07
(genus Anaerofilum id.2053)	rs9299345	T	C	-0.1364	0.0302372	8.04304e-06
(genus Anaerostipes id.1991)	rs10502061	A	G	0.0835752	0.0192017	7.93542e-06
(genus Anaerostipes id.1991)	rs2014785	T	C	0.0515687	0.0112199	4.68058e-06
(genus Anaerostipes id.1991)	rs2396460	C	T	0.0512653	0.0109555	2.91092e-06
(genus Anaerostipes id.1991)	rs2804244	G	A	0.053089	0.0110983	2.04052e-06
(genus Anaerostipes id.1991)	rs3900776	G	A	-0.110013	0.0236302	2.74764e-06
(genus Anaerostipes id.1991)	rs60983350	G	A	-0.0539901	0.0116575	4.42059e-06
(genus Anaerostipes id.1991)	rs62157625	T	C	0.088573	0.0185548	1.44907e-06
(genus Anaerostipes id.1991)	rs62215703	G	A	0.0644965	0.0136702	1.9777e-06
(genus Anaerostipes id.1991)	rs6474958	G	A	0.0500065	0.0112001	6.74481e-06
(genus Anaerostipes id.1991)	rs6726833	C	A	-0.0877497	0.0189408	3.32216e-06
(genus Anaerostipes id.1991)	rs6854026	C	T	0.0508482	0.0109075	3.1958e-06
(genus Anaerostipes id.1991)	rs7193624	T	C	-0.0750642	0.0150723	5.35476e-07
(genus Anaerostipes id.1991)	rs78735375	A	C	-0.137429	0.0305304	5.33384e-06
(genus Anaerotruncus id.2054)	rs10150232	A	G	0.0567088	0.0124877	6.67667e-06
(genus Anaerotruncus id.2054)	rs11018566	A	G	-0.156465	0.0366032	6.13705e-06
(genus Anaerotruncus id.2054)	rs115414803	A	C	-0.144356	0.0317524	6.83471e-06
(genus Anaerotruncus id.2054)	rs1272208	T	G	0.0611743	0.0129831	4.27986e-06
(genus Anaerotruncus id.2054)	rs1431492	C	T	-0.0654996	0.0146188	7.35563e-06
(genus Anaerotruncus id.2054)	rs17734739	T	C	0.0660052	0.014908	7.4278e-06
(genus Anaerotruncus id.2054)	rs34449434	A	C	-0.0497004	0.0113402	9.85054e-06
(genus Anaerotruncus id.2054)	rs4669806	G	T	0.0576389	0.0122994	2.42058e-06
(genus Anaerotruncus id.2054)	rs6494922	A	G	0.0903106	0.0202257	6.62369e-06
(genus Anaerotruncus id.2054)	rs6563550	T	C	0.0877135	0.0176745	2.34515e-07
(genus Anaerotruncus id.2054)	rs7155595	C	A	0.0539336	0.0118903	7.54988e-06
(genus Anaerotruncus id.2054)	rs8005030	C	T	0.0554447	0.0117854	2.28297e-06
(genus Anaerotruncus id.2054)	rs9347879	T	C	0.050618	0.011049	4.22328e-06
(genus Bacteroides id.918)	rs11585893	A	G	-0.0740746	0.0147633	1.79511e-06
(genus Bacteroides id.918)	rs13207588	A	G	-0.059205	0.0131195	7.48497e-06
(genus Bacteroides id.918)	rs1340391	T	C	-0.0592004	0.0132244	6.73008e-06
(genus Bacteroides id.918)	rs17619981	T	G	0.0880978	0.0187002	2.68683e-06
(genus Bacteroides id.918)	rs2023437	T	C	-0.0782325	0.0167634	5.01822e-06
(genus Bacteroides id.918)	rs66710942	T	C	-0.0488038	0.0107412	5.8626e-06
(genus Bacteroides id.918)	rs6795673	C	T	0.0538565	0.0105251	3.37909e-07
(genus Bacteroides id.918)	rs9507307	C	T	0.0604456	0.0129128	2.12711e-06
(genus Barnesiella id.944)	rs11155559	T	C	0.0956023	0.0212961	8.91908e-06
(genus Barnesiella id.944)	rs12909713	C	T	-0.0550716	0.0120039	4.94527e-06
(genus Barnesiella id.944)	rs13242616	C	T	0.0583747	0.0123176	2.29018e-06
(genus Barnesiella id.944)	rs199035	G	A	0.0559495	0.0119716	3.00296e-06
(genus Barnesiella id.944)	rs2276875	A	G	-0.0697176	0.0139537	4.65029e-07
(genus Barnesiella id.944)	rs2428166	G	A	-0.165859	0.0337309	8.50883e-07
(genus Barnesiella id.944)	rs35177866	A	G	0.0917125	0.0190133	2.94761e-06
(genus Barnesiella id.944)	rs62251337	G	A	0.0690763	0.0149374	4.2416e-06
(genus Barnesiella id.944)	rs72684847	T	C	-0.114369	0.0253873	6.76176e-06
(genus Barnesiella id.944)	rs76181748	C	T	-0.0778559	0.017164	6.77657e-06
(genus Barnesiella id.944)	rs77455852	T	G	-0.0891491	0.0195601	3.16352e-06
(genus Barnesiella id.944)	rs79795328	A	G	-0.0818645	0.0176441	4.23302e-06
(genus Bifidobacterium id.436)	rs12022129	A	G	-0.0619356	0.0138937	7.9965e-06
(genus Bifidobacterium id.436)	rs182549	T	C	-0.119703	0.0127294	1.2782e-20
(genus Bifidobacterium id.436)	rs2491158	A	G	-0.0712624	0.015983	8.04711e-06
(genus Bifidobacterium id.436)	rs2686790	C	T	-0.070741	0.0157926	7.49894e-06
(genus Bifidobacterium id.436)	rs4957061	T	C	0.0534239	0.0117431	5.77936e-06
(genus Bifidobacterium id.436)	rs540489	T	G	-0.0637641	0.0138746	5.19457e-06
(genus Bifidobacterium id.436)	rs55888705	A	G	0.0546319	0.0121139	6.67022e-06
(genus Bifidobacterium id.436)	rs5746486	T	C	-0.0536216	0.0120801	8.99953e-06
(genus Bifidobacterium id.436)	rs62181700	G	A	-0.0624643	0.0131205	2.17245e-06
(genus Bifidobacterium id.436)	rs7322849	T	C	0.112428	0.0201813	1.08368e-08
(genus Bifidobacterium id.436)	rs75344046	C	T	0.232354	0.0505979	4.86351e-06
(genus Bifidobacterium id.436)	rs857444	C	T	0.0558234	0.0121219	3.571e-06
(genus Bilophila id.3170)	rs11069458	C	T	0.0680947	0.015503	7.71543e-06
(genus Bilophila id.3170)	rs1241171	G	A	-0.0692654	0.0150148	4.24033e-06
(genus Bilophila id.3170)	rs1571225	T	C	-0.0826826	0.0170621	1.1229e-06
(genus Bilophila id.3170)	rs1969927	A	G	-0.0564589	0.0126935	9.07215e-06
(genus Bilophila id.3170)	rs2728491	T	G	0.0627416	0.0139456	6.33257e-06
(genus Bilophila id.3170)	rs3827020	C	T	0.0766479	0.0160642	1.78875e-06
(genus Bilophila id.3170)	rs4798126	G	A	0.073288	0.016799	7.14661e-06
(genus Bilophila id.3170)	rs542415	T	C	-0.0613623	0.0133436	4.70945e-06
(genus Bilophila id.3170)	rs60178956	G	A	-0.0624818	0.0141485	8.0562e-06
(genus Bilophila id.3170)	rs6793291	A	C	-0.112729	0.0241633	3.11322e-06
(genus Bilophila id.3170)	rs72676854	T	C	0.123209	0.026882	5.62264e-06
(genus Bilophila id.3170)	rs7802841	A	C	-0.0670097	0.0137701	1.76954e-06
(genus Bilophila id.3170)	rs9899990	A	G	-0.102702	0.0233878	9.06692e-06
(genus.Blautia.id.1992)	rs55798850	G	A	0.0599008	0.012354	1.47223e-07
(genus.Blautia.id.1992)	rs72607722	A	G	0.0596525	0.012443	1.56124e-06
(genus.Blautia.id.1992)	rs12670293	A	G	0.0598012	0.0124417	1.55476e-07
(genus.Blautia.id.1992)	rs72607721	A	C	0.055856	0.0123465	1.86465e-06
(genus.Blautia.id.1992)	rs66908300	T	C	0.0583352	0.0123353	1.76456e-06
(genus.Blautia.id.1992)	rs117001700	T	C	0.196415	0.0441197	8.84476e-06
(genus.Blautia.id.1992)	rs66699833	A	G	0.0594354	0.0120859	1.73654e-06
(genus.Blautia.id.1992)	rs66876068	G	A	0.0590515	0.0124332	1.9288e-06
(genus.Blautia.id.1992)	rs66932009	A	G	0.0078776	0.0124037	2.08124e-07
(genus.Blautia.id.1992)	rs28609389	C	T	0.0557907	0.0119918	2.65547e-06
(genus.Blautia.id.1992)	rs72973581	A	G	0.125075	0.0265493	1.74659e-06
(genus.Blautia.id.1992)	rs4926264	T	C	0.0826681	0.0173907	5.1012e-07
(genus.Blautia.id.1992)	rs67619974	G	A	0.0575811	0.0125403	2.67365e-06
(genus Butyricicoccus id.2055)	rs10084203	G	A	-0.0549699	0.0123563	8.58638e-06
(genus Butyricicoccus id.2055)	rs12034718	G	A	-0.0701199	0.0158213	9.57679e-06
(genus Butyricicoccus id.2055)	rs12585793	T	C	-0.262206	0.0564729	5.79189e-06
(genus Butyricicoccus id.2055)	rs2017189	T	G	0.0506956	0.011024	3.87258e-06
(genus Butyricicoccus id.2055)	rs4962426	T	G	-0.0614216	0.0135979	7.38482e-06
(genus Butyricicoccus id.2055)	rs56221232	T	C	0.0828027	0.0167401	7.61939e-07
(genus Butyricicoccus id.2055)	rs62478070	T	G	0.224039	0.0494959	5.93772e-06
(genus Butyricicoccus id.2055)	rs7322368	C	T	-0.0815733	0.0183167	5.51785e-06
(genus Butyricimonas id.945)	rs11228830	A	G	0.135265	0.0298411	6.55164e-06
(genus Butyricimonas id.945)	rs113054641	G	A	-0.144881	0.0274574	1.73696e-07
(genus Butyricimonas id.945)	rs12304031	G	A	-0.0862781	0.0196846	6.7007e-06
(genus Butyricimonas id.945)	rs12458763	A	C	0.122037	0.0269587	6.36649e-06
(genus Butyricimonas id.945)	rs1862649	G	A	0.113124	0.0248176	4.76255e-06
(genus Butyricimonas id.945)	rs2114713	G	T	0.062721	0.0138998	6.87717e-06
(genus Butyricimonas id.945)	rs62130338	A	G	0.0732608	0.0158324	3.89807e-06
(genus Butyricimonas id.945)	rs62390301	T	C	-0.0872983	0.0174893	7.41908e-07
(genus Butyricimonas id.945)	rs7083431	A	C	0.0703539	0.0144439	8.85462e-07
(genus Butyricimonas id.945)	rs71428626	G	T	-0.133188	0.0289905	4.80408e-06
(genus Butyricimonas id.945)	rs72814525	A	G	0.0664154	0.0149766	8.24594e-06
(genus Butyricimonas id.945)	rs78453362	A	G	-0.14948	0.0327073	4.05807e-06
(genus Butyricimonas id.945)	rs9657374	C	T	0.0680719	0.0148172	4.5036e-06
(genus Butyrivibrio id.1993)	rs1007475	G	T	0.118065	0.0261271	7.92319e-06
(genus Butyrivibrio id.1993)	rs11761679	T	C	0.154775	0.0321539	2.20232e-06
(genus Butyrivibrio id.1993)	rs142855850	A	G	0.205013	0.0457138	6.85536e-06
(genus Butyrivibrio id.1993)	rs16934069	T	C	-0.133784	0.0299444	8.85911e-06
(genus Butyrivibrio id.1993)	rs16941336	C	T	0.127488	0.0267936	1.53183e-06
(genus Butyrivibrio id.1993)	rs17163238	G	A	0.140987	0.0309117	5.51201e-06
(genus Butyrivibrio id.1993)	rs4537857	T	C	-0.12459	0.0260992	1.80194e-06
(genus Butyrivibrio id.1993)	rs486484	A	G	-0.108349	0.0240008	6.61089e-06
(genus Butyrivibrio id.1993)	rs4928024	G	A	0.17471	0.0389333	8.18634e-06
(genus Butyrivibrio id.1993)	rs72723662	C	T	0.224078	0.0449336	7.86249e-07
(genus Butyrivibrio id.1993)	rs74622183	A	G	-0.201027	0.0428204	2.45748e-06
(genus Butyrivibrio id.1993)	rs77356209	T	C	0.216874	0.0483299	6.66423e-06
(genus Butyrivibrio id.1993)	rs7752361	G	A	0.11923	0.0239975	7.69113e-07
(genus Butyrivibrio id.1993)	rs7763512	A	G	-0.119846	0.0253367	3.10656e-06
(genus Butyrivibrio id.1993)	rs9349693	G	A	-0.117973	0.0259861	5.54958e-06
(genus Candidatus Soleaferrea id.11350)	rs10090365	G	A	0.0834413	0.0180989	4.17311e-06
(genus Candidatus Soleaferrea id.11350)	rs10809135	C	T	-0.0834858	0.0182426	5.4718e-06
(genus Candidatus Soleaferrea id.11350)	rs36155147	T	C	-0.104966	0.0240995	5.4114e-06
(genus Candidatus Soleaferrea id.11350)	rs4294381	C	T	-0.112197	0.023186	1.36848e-06
(genus Candidatus Soleaferrea id.11350)	rs4678258	T	C	0.0986136	0.0215646	5.53184e-06
(genus Candidatus Soleaferrea id.11350)	rs6489992	A	G	-0.0840437	0.0187031	7.88787e-06
(genus Candidatus Soleaferrea id.11350)	rs6494306	A	G	-0.0969304	0.0214221	5.80056e-06
(genus Candidatus Soleaferrea id.11350)	rs7400877	C	T	0.0951085	0.0212799	9.29458e-06
(genus Candidatus Soleaferrea id.11350)	rs9973954	G	A	-0.0892075	0.0195401	5.94799e-06
(genus Catenibacterium id.2153)	rs12404911	C	T	0.140717	0.0304142	2.79892e-06
(genus Catenibacterium id.2153)	rs212393	A	G	0.135254	0.0286209	3.62485e-06
(genus Catenibacterium id.2153)	rs73128290	A	G	0.129726	0.0284563	4.29368e-06
(genus Catenibacterium id.2153)	rs7742829	C	T	0.11411	0.0251099	5.60725e-06
(genus Christensenellaceae R 7group id.11283)	rs10461257	A	G	-0.0551969	0.0122069	6.50744e-06
(genus Christensenellaceae R 7group id.11283)	rs17081797	A	G	-0.0904325	0.0204253	3.34033e-06
(genus Christensenellaceae R 7group id.11283)	rs62132810	A	G	-0.0828853	0.0179623	5.66709e-06
(genus Christensenellaceae R 7group id.11283)	rs62190261	A	C	0.0958394	0.0214723	8.74017e-06
(genus Christensenellaceae R 7group id.11283)	rs62467127	C	T	0.114108	0.0251983	3.25364e-06
(genus Christensenellaceae R 7group id.11283)	rs73952017	C	T	-0.0862164	0.0194354	8.45766e-06
(genus Christensenellaceae R 7group id.11283)	rs78521377	C	T	0.124992	0.0274797	5.60673e-06
(genus Christensenellaceae R 7group id.11283)	rs892686	A	G	0.0514099	0.011136	3.96862e-06
(genus Clostridium innocuum group id.14397)	rs10506058	A	G	0.0997048	0.0221926	8.92442e-06
(genus Clostridium innocuum group id.14397)	rs1942371	G	A	-0.157938	0.034187	4.0634e-06
(genus Clostridium innocuum group id.14397)	rs40656	C	T	0.142664	0.0311021	8.61529e-06
(genus Clostridium innocuum group id.14397)	rs4869133	G	A	-0.180591	0.0409505	7.24453e-06
(genus Clostridium innocuum group id.14397)	rs61267978	T	C	0.14708	0.0320875	5.58509e-06
(genus Clostridium innocuum group id.14397)	rs6577484	G	A	0.160425	0.0360857	8.40601e-06
(genus Clostridium innocuum group id.14397)	rs6890185	C	T	-0.113424	0.0233137	1.12243e-06
(genus Clostridium innocuum group id.14397)	rs77845139	A	G	-0.114993	0.0257186	8.40621e-06
(genus Clostridium sensustricto1 id.1873)	rs11264403	G	A	-0.139061	0.0334454	7.7555e-06
(genus Clostridium sensustricto1 id.1873)	rs116847295	C	T	0.110021	0.0246032	4.58121e-06
(genus Clostridium sensustricto1 id.1873)	rs12341505	G	A	0.0810718	0.0180121	4.8217e-06
(genus Clostridium sensustricto1 id.1873)	rs2795528	G	A	-0.184315	0.0392204	2.72038e-06
(genus Clostridium sensustricto1 id.1873)	rs2817172	C	T	0.058139	0.0124492	2.76656e-06
(genus Clostridium sensustricto1 id.1873)	rs550843	T	C	-0.0783246	0.0169209	2.05069e-06
(genus Collinsella id.815)	rs10890671	C	T	0.0537401	0.0118848	6.52139e-06
(genus Collinsella id.815)	rs11597285	G	T	-0.0537947	0.0120548	9.37605e-06
(genus Collinsella id.815)	rs1496626	T	C	-0.0722307	0.01616	6.78172e-06
(genus Collinsella id.815)	rs149807560	C	A	-0.104264	0.0235841	7.09872e-06
(genus Collinsella id.815)	rs2103510	G	A	0.0786551	0.0168217	2.42477e-06
(genus Collinsella id.815)	rs62448871	C	A	-0.0540309	0.0120324	6.7825e-06
(genus Collinsella id.815)	rs73052258	G	A	0.0930178	0.0202658	1.71581e-06
(genus Collinsella id.815)	rs75672793	A	G	-0.108908	0.0240522	6.1355e-06
(genus Collinsella id.815)	rs9541268	C	A	0.09597	0.0197312	8.79427e-07
(genus Coprobacter id.949)	rs11532348	C	T	-0.103931	0.0226826	5.71189e-06
(genus Coprobacter id.949)	rs12684609	T	C	0.100827	0.0220366	6.10183e-06
(genus Coprobacter id.949)	rs12996055	A	C	0.0921817	0.0209405	8.07644e-06
(genus Coprobacter id.949)	rs143662916	C	T	0.253264	0.0540141	3.07249e-06
(genus Coprobacter id.949)	rs189356	G	A	0.0781125	0.0171916	6.26297e-06
(genus Coprobacter id.949)	rs213863	T	C	0.0887412	0.0188377	2.34882e-06
(genus Coprobacter id.949)	rs28402691	T	C	0.110695	0.0251199	9.55675e-06
(genus Coprobacter id.949)	rs305411	A	G	0.129218	0.0264518	1.00907e-06
(genus Coprobacter id.949)	rs3828477	G	T	-0.0912179	0.019569	2.88975e-06
(genus Coprobacter id.949)	rs72821405	T	C	-0.147365	0.0319978	4.75762e-06
(genus Coprobacter id.949)	rs74919520	G	A	0.125703	0.0276296	5.76328e-06
(genus Coprococcus1 id.11301)	rs1010560	C	A	0.0580232	0.0122722	1.95916e-06
(genus Coprococcus1 id.11301)	rs12794898	G	T	0.0903299	0.0197212	4.9153e-06
(genus Coprococcus1 id.11301)	rs1519491	T	C	0.0499197	0.0113558	8.95282e-06
(genus Coprococcus1 id.11301)	rs1576241	A	G	-0.0510343	0.0109535	3.32859e-06
(genus Coprococcus1 id.11301)	rs2907920	G	A	-0.0561173	0.0126824	7.65332e-06
(genus Coprococcus1 id.11301)	rs4277593	G	A	-0.0585649	0.0109914	1.1397e-07
(genus Coprococcus1 id.11301)	rs56405618	A	G	-0.08963	0.0186508	1.57195e-06
(genus Coprococcus1 id.11301)	rs73031725	T	C	0.167591	0.0355224	1.97916e-06
(genus Coprococcus1 id.11301)	rs73167075	T	C	0.0573137	0.0127573	8.5686e-06
(genus Coprococcus1 id.11301)	rs74101919	T	C	-0.0718988	0.0144651	1.0329e-06
(genus Coprococcus1 id.11301)	rs946513	T	C	-0.205899	0.0460018	8.61847e-06
(genus Coprococcus2 id.11302)	rs10070053	A	G	0.0594312	0.0135375	7.64874e-06
(genus Coprococcus2 id.11302)	rs12634070	T	C	0.0736486	0.0164921	9.95108e-06
(genus Coprococcus2 id.11302)	rs2482516	C	T	0.0754415	0.0164619	4.72335e-06
(genus Coprococcus2 id.11302)	rs35890118	A	G	-0.066536	0.0147661	8.25962e-06
(genus Coprococcus2 id.11302)	rs61823518	A	C	-0.0955381	0.0215724	6.68252e-06
(genus Coprococcus2 id.11302)	rs6677933	C	T	-0.0804405	0.0164216	1.185e-06
(genus Coprococcus2 id.11302)	rs72680320	T	C	-0.0649382	0.013919	2.27117e-06
(genus Coprococcus2 id.11302)	rs9426473	A	G	0.0727361	0.0161662	6.30681e-06
(genus Coprococcus3 id.11303)	rs10810043	G	A	-0.0515518	0.0115923	9.27428e-06
(genus Coprococcus3 id.11303)	rs11077359	C	T	0.0645443	0.0148833	9.63607e-06
(genus Coprococcus3 id.11303)	rs11080344	C	T	0.0516921	0.0113054	4.78696e-06
(genus Coprococcus3 id.11303)	rs13247359	G	A	0.051211	0.0113031	7.32605e-06
(genus Coprococcus3 id.11303)	rs178271	C	T	-0.145257	0.0294239	7.81088e-07
(genus Coprococcus3 id.11303)	rs4575475	A	G	-0.0619514	0.0137787	7.04288e-06
(genus Coprococcus3 id.11303)	rs7521171	A	G	0.0596434	0.0129279	4.32245e-06
(genus Coprococcus3 id.11303)	rs8100692	T	C	0.0577411	0.0113476	4.16457e-07
(genus Defluviitaleaceae UCG011 id.11287)	rs112893842	T	C	0.11381	0.0232806	1.44534e-06
(genus Defluviitaleaceae UCG011 id.11287)	rs1582238	C	T	-0.0805036	0.0167257	1.56776e-06
(genus Defluviitaleaceae UCG011 id.11287)	rs2892880	G	A	0.0817755	0.0181686	6.82889e-06
(genus Defluviitaleaceae UCG011 id.11287)	rs4344384	T	G	-0.0715978	0.0156309	4.83237e-06
(genus Defluviitaleaceae UCG011 id.11287)	rs4677103	A	G	0.0977912	0.0197263	9.59555e-07
(genus Defluviitaleaceae UCG011 id.11287)	rs55658617	T	C	0.174369	0.0362226	2.15293e-06
(genus Defluviitaleaceae UCG011 id.11287)	rs72731813	C	T	-0.147383	0.0293796	4.33112e-07
(genus Defluviitaleaceae UCG011 id.11287)	rs9608282	T	G	0.142939	0.0299793	2.52046e-06
(genus Defluviitaleaceae UCG011 id.11287)	rs9725395	A	G	-0.13834	0.029554	3.51925e-06
(genus Desulfovibrio id.3173)	rs12031543	T	C	-0.127185	0.0281887	6.54757e-06
(genus Desulfovibrio id.3173)	rs13066142	G	A	0.119141	0.0250891	3.78669e-06
(genus Desulfovibrio id.3173)	rs16863365	A	G	0.109402	0.0226964	1.79449e-06
(genus Desulfovibrio id.3173)	rs2032031	G	A	0.0654931	0.0148681	9.14282e-06
(genus Desulfovibrio id.3173)	rs2590913	A	G	-0.154496	0.0339396	6.65426e-06
(genus Desulfovibrio id.3173)	rs2853179	T	C	-0.0811971	0.0174234	2.42438e-06
(genus Desulfovibrio id.3173)	rs4797774	A	G	-0.212582	0.0470044	5.64313e-06
(genus Desulfovibrio id.3173)	rs6580353	T	C	0.0770979	0.0169735	4.93856e-06
(genus Desulfovibrio id.3173)	rs72647089	T	G	-0.106594	0.0239337	8.29755e-06
(genus Dialister id.2183)	rs10138457	T	C	-0.113054	0.0261933	7.88116e-06
(genus Dialister id.2183)	rs10938938	A	G	0.0773514	0.0170915	7.37055e-06
(genus Dialister id.2183)	rs11071887	T	C	0.0662403	0.0146315	5.91412e-06
(genus Dialister id.2183)	rs11166701	G	A	-0.0655301	0.013186	5.50744e-07
(genus Dialister id.2183)	rs2314294	T	C	0.0865932	0.0193719	8.07904e-06
(genus Dialister id.2183)	rs2435610	A	C	0.0647132	0.0143314	5.93267e-06
(genus Dialister id.2183)	rs4747450	C	A	0.0668509	0.0147685	5.83727e-06
(genus Dialister id.2183)	rs4753063	A	G	0.0596297	0.0130052	4.8568e-06
(genus Dialister id.2183)	rs75416973	A	G	0.0727223	0.016451	9.46085e-06
(genus Dialister id.2183)	rs764177	C	A	-0.0601454	0.0135366	9.60771e-06
(genus Dialister id.2183)	rs76680460	G	A	-0.161296	0.0364332	8.19219e-06
(genus Dorea id.1997)	rs11150408	G	T	-0.0488254	0.0109063	7.05781e-06
(genus Dorea id.1997)	rs12537781	T	C	-0.055544	0.0125223	9.15145e-06
(genus Dorea id.1997)	rs13279148	G	A	0.0715309	0.0150878	2.25284e-06
(genus Dorea id.1997)	rs1899291	T	C	-0.0697217	0.0150285	4.56688e-06
(genus Dorea id.1997)	rs3005511	G	A	-0.0516127	0.0112852	5.28701e-06
(genus Dorea id.1997)	rs345219	G	T	0.0497368	0.0112621	8.80055e-06
(genus Dorea id.1997)	rs3752849	G	A	0.163846	0.036608	7.68051e-06
(genus Dorea id.1997)	rs4793307	C	T	0.0574165	0.0122472	4.00691e-06
(genus Dorea id.1997)	rs62503162	A	G	-0.0974091	0.0194379	7.46603e-07
(genus Dorea id.1997)	rs73729431	C	T	-0.13745	0.0299983	3.16738e-06
(genus Eggerthella id.819)	rs112205261	T	C	-0.188618	0.0403613	3.34649e-06
(genus Eggerthella id.819)	rs13070736	A	C	-0.121331	0.0272024	7.61921e-06
(genus Eggerthella id.819)	rs1784446	A	G	-0.0907728	0.0198096	5.2313e-06
(genus Eggerthella id.819)	rs2223081	A	G	-0.102572	0.0221108	3.88893e-06
(genus Eggerthella id.819)	rs2240838	G	A	-0.0980582	0.0197653	7.36207e-07
(genus Eggerthella id.819)	rs3851328	G	T	0.107774	0.0236527	4.1759e-06
(genus Eggerthella id.819)	rs6430926	T	C	-0.0879736	0.0197127	8.37124e-06
(genus Eggerthella id.819)	rs67490567	T	C	0.108495	0.0245457	8.94211e-06
(genus Eggerthella id.819)	rs76663501	C	T	0.175349	0.0378576	4.8257e-06
(genus Eisenbergiella id.11304)	rs11027642	C	T	0.129006	0.0284844	4.9187e-06
(genus Eisenbergiella id.11304)	rs11079158	T	C	0.100627	0.022546	7.34852e-06
(genus Eisenbergiella id.11304)	rs11938607	C	T	-0.0978125	0.0216636	8.21826e-06
(genus Eisenbergiella id.11304)	rs12257723	A	C	-0.0952742	0.0211569	8.85116e-06
(genus Eisenbergiella id.11304)	rs12710729	C	A	0.0893384	0.0199069	9.84419e-06
(genus Eisenbergiella id.11304)	rs13258851	A	G	0.137001	0.0302124	7.7464e-06
(genus Eisenbergiella id.11304)	rs1508033	A	C	0.091546	0.0195787	3.22887e-06
(genus Eisenbergiella id.11304)	rs1553971	T	G	0.120965	0.0263054	5.26842e-06
(genus Eisenbergiella id.11304)	rs2683098	T	C	-0.107319	0.022515	2.23748e-06
(genus Eisenbergiella id.11304)	rs3812426	A	G	-0.106447	0.0224159	2.71688e-06
(genus Eisenbergiella id.11304)	rs4462860	G	A	0.0939071	0.0201104	4.16217e-06
(genus Enterorhabdus id.820)	rs10098492	T	C	0.132323	0.0293688	6.40575e-06
(genus Enterorhabdus id.820)	rs114731706	T	G	0.182308	0.0382298	2.1734e-06
(genus Enterorhabdus id.820)	rs2051957	C	T	0.0843291	0.0189864	8.89857e-06
(genus Enterorhabdus id.820)	rs3017103	G	A	-0.0980897	0.0208995	2.94042e-06
(genus Enterorhabdus id.820)	rs73331712	T	C	0.26199	0.055123	4.8492e-06
(genus Enterorhabdus id.820)	rs77655283	G	A	0.132988	0.0298306	5.88044e-06
(genus Erysipelatoclostridium id.11381)	rs1434153	G	A	-0.0684526	0.0152443	6.85299e-06
(genus Erysipelatoclostridium id.11381)	rs16936671	C	T	-0.0968026	0.0217883	6.0431e-06
(genus Erysipelatoclostridium id.11381)	rs17804233	C	T	0.0662914	0.0144203	4.58606e-06
(genus Erysipelatoclostridium id.11381)	rs2901723	A	C	-0.0641339	0.0144295	8.79468e-06
(genus Erysipelatoclostridium id.11381)	rs340991	A	G	-0.0740482	0.0158891	3.74938e-06
(genus Erysipelatoclostridium id.11381)	rs3804326	A	G	0.14147	0.0336352	9.85281e-06
(genus Erysipelatoclostridium id.11381)	rs45480394	T	G	-0.0687134	0.0151835	7.66161e-06
(genus Erysipelatoclostridium id.11381)	rs4697572	A	G	-0.0810636	0.0163308	7.59347e-07
(genus Erysipelatoclostridium id.11381)	rs58236560	G	T	-0.111157	0.0234426	2.16118e-06
(genus Erysipelatoclostridium id.11381)	rs61806970	C	T	0.142548	0.0320688	9.09411e-06
(genus Erysipelatoclostridium id.11381)	rs622418	A	G	-0.0668051	0.0143224	3.68154e-06
(genus Erysipelatoclostridium id.11381)	rs6474512	C	A	-0.067015	0.0143201	3.01544e-06
(genus Erysipelatoclostridium id.11381)	rs710230	C	T	-0.143381	0.0281514	6.33126e-07
(genus Erysipelatoclostridium id.11381)	rs7221249	G	A	-0.0839861	0.0142741	4.30953e-09
(genus Erysipelatoclostridium id.11381)	rs9590927	A	G	0.0646003	0.0143479	6.39043e-06
(genus.ErysipelotrichaceaeUCG003.id.11384)	rs28394575	A	T	0.103876	0.0231727	4.10144e-07
(genus.ErysipelotrichaceaeUCG003.id.11384)	rs8053479	A	G	-0.0831185	0.0186502	1.1583e-08
(genus.ErysipelotrichaceaeUCG003.id.11384)	rs57486902	T	C	-0.0917954	0.0189782	4.30412e-06
(genus.ErysipelotrichaceaeUCG003.id.11384)	rs17798136	G	A	0.158815	0.0347671	3.2445e-06
(genus.ErysipelotrichaceaeUCG003.id.11384)	rs59104037	A	G	-0.0956261	0.0204742	4.48578e-06
(genus.ErysipelotrichaceaeUCG003.id.11384)	rs10502864	A	C	-0.0831743	0.0175842	3.55778e-06
(genus.ErysipelotrichaceaeUCG003.id.11384)	rs7235864	G	A	-0.0992746	0.0213406	3.06698e-06
(genus.ErysipelotrichaceaeUCG003.id.11384)	rs11666127	A	G	-0.071871	0.016137	7.94244e-07
(genus.ErysipelotrichaceaeUCG003.id.11384)	rs9304371	C	T	-0.0990079	0.0211903	2.94142e-06
(genus.ErysipelotrichaceaeUCG003.id.11384)	rs357853	C	T	-0.0992209	0.0211865	2.9824e-06
(genus.ErysipelotrichaceaeUCG003.id.11384)	rs62403464	T	C	-0.0734326	0.0156572	3.44147e-06
(genus.ErysipelotrichaceaeUCG003.id.11384)	rs59068084	T	G	0.0564243	0.0120227	3.12578e-06
(genus.ErysipelotrichaceaeUCG003.id.11384)	rs35470500	C	T	-0.100113	0.021741	3.6924e-06
(genus.ErysipelotrichaceaeUCG003.id.11384)	rs62403468	G	C	-0.0722545	0.0158035	4.56125e-06
(genus.ErysipelotrichaceaeUCG003.id.11384)	rs73074432	C	T	0.0721599	0.0164377	9.99104e-06
(genus Escherichia Shigella id.3504)	rs112767262	T	C	0.073291	0.0163589	8.20635e-06
(genus Escherichia Shigella id.3504)	rs113127095	A	G	0.151009	0.0323434	3.3335e-06
(genus Escherichia Shigella id.3504)	rs113513883	A	G	0.172283	0.038041	5.27716e-06
(genus Escherichia Shigella id.3504)	rs1154904	G	A	0.0613376	0.0130644	3.03753e-06
(genus Escherichia Shigella id.3504)	rs118526	A	C	0.0594401	0.013598	7.99558e-06
(genus Escherichia Shigella id.3504)	rs2798105	A	G	-0.100851	0.0222045	8.24499e-06
(genus Escherichia Shigella id.3504)	rs4731451	G	A	-0.0609885	0.0135157	7.47309e-06
(genus Escherichia Shigella id.3504)	rs57024273	T	C	0.0626172	0.0139919	9.70465e-06
(genus Escherichia Shigella id.3504)	rs592299	T	C	-0.0592004	0.0129486	4.76925e-06
(genus Escherichia Shigella id.3504)	rs73208162	A	G	-0.119296	0.024839	2.19392e-06
(genus Eubacterium brachy group id.11296)	rs112617308	T	C	-0.170873	0.0362844	2.38035e-06
(genus Eubacterium brachy group id.11296)	rs12151423	G	A	-0.101329	0.0227324	9.27043e-06
(genus Eubacterium brachy group id.11296)	rs13139592	T	C	-0.145997	0.0327192	7.96746e-06
(genus Eubacterium brachy group id.11296)	rs1384962	G	A	-0.120888	0.0266264	6.99294e-06
(genus Eubacterium brachy group id.11296)	rs2913110	T	C	-0.105143	0.022942	4.55806e-06
(genus Eubacterium brachy group id.11296)	rs4862235	A	G	-0.104806	0.0225751	3.73147e-06
(genus Eubacterium brachy group id.11296)	rs62348779	T	C	-0.201481	0.043286	3.7812e-06
(genus Eubacterium brachy group id.11296)	rs6591893	A	G	-0.108225	0.0240319	7.34345e-06
(genus Eubacterium brachy group id.11296)	rs720439	G	A	0.111927	0.0251252	7.0283e-06
(genus Eubacterium brachy group id.11296)	rs73199919	T	C	-0.236717	0.0531335	8.1553e-06
(genus Eubacterium coprostanoligenes group id.11375)	rs1020520	T	G	-0.0590705	0.0132929	8.88976e-06
(genus Eubacterium coprostanoligenes group id.11375)	rs10444197	A	G	-0.0505823	0.0113455	5.98467e-06
(genus Eubacterium coprostanoligenes group id.11375)	rs11052069	C	T	-0.0477832	0.0107833	9.37951e-06
(genus Eubacterium coprostanoligenes group id.11375)	rs11720857	C	T	0.0630776	0.0144485	9.26254e-06
(genus Eubacterium coprostanoligenes group id.11375)	rs12906958	C	T	-0.0533159	0.0115935	4.348e-06
(genus Eubacterium coprostanoligenes group id.11375)	rs17159861	C	T	0.0962228	0.0168388	1.03786e-08
(genus Eubacterium coprostanoligenes group id.11375)	rs2644213	A	G	-0.0538845	0.0121245	9.85644e-06
(genus Eubacterium coprostanoligenes group id.11375)	rs4076415	G	T	-0.0515152	0.0110294	1.98976e-06
(genus Eubacterium coprostanoligenes group id.11375)	rs62024432	C	T	-0.0769698	0.0172101	7.50205e-06
(genus Eubacterium coprostanoligenes group id.11375)	rs6762473	A	C	-0.0521584	0.0112353	4.26108e-06
(genus Eubacterium coprostanoligenes group id.11375)	rs76898927	G	A	0.123055	0.0266375	4.78983e-06
(genus Eubacterium coprostanoligenes group id.11375)	rs9648214	T	C	-0.0828719	0.016431	2.52029e-07
(genus Eubacterium eligens group id.14372)	rs182318	G	A	-0.0824941	0.0195615	8.39827e-06
(genus Eubacterium eligens group id.14372)	rs2200429	A	G	-0.0888825	0.0198479	5.29724e-06
(genus Eubacterium eligens group id.14372)	rs265534	T	G	-0.0563756	0.0120127	2.26757e-06
(genus Eubacterium eligens group id.14372)	rs4583233	A	C	0.0670205	0.0128122	2.83851e-07
(genus Eubacterium eligens group id.14372)	rs56080211	T	C	-0.123093	0.0282743	9.14282e-06
(genus Eubacterium eligens group id.14372)	rs6923695	T	G	0.103268	0.0229525	4.87405e-06
(genus Eubacterium fissicatena group id.14373)	rs10147907	T	G	0.172263	0.039601	8.27237e-06
(genus Eubacterium fissicatena group id.14373)	rs11818408	G	A	0.10585	0.0237114	8.20012e-06
(genus Eubacterium fissicatena group id.14373)	rs11876297	T	C	0.131469	0.0281712	2.66557e-06
(genus Eubacterium fissicatena group id.14373)	rs151257695	A	G	0.20951	0.0454847	3.09678e-06
(genus Eubacterium fissicatena group id.14373)	rs1768152	C	T	-0.139489	0.0316186	8.70062e-06
(genus Eubacterium fissicatena group id.14373)	rs2733072	G	A	0.109644	0.0228306	1.49091e-06
(genus Eubacterium fissicatena group id.14373)	rs3771393	T	C	-0.130842	0.0266671	7.37904e-07
(genus Eubacterium fissicatena group id.14373)	rs6934739	A	G	0.111463	0.0252788	9.75326e-06
(genus Eubacterium fissicatena group id.14373)	rs7104872	G	A	0.138612	0.0291906	2.73149e-06
(genus Eubacterium hallii group id.11338)	rs10501370	C	T	-0.115589	0.0252489	5.41914e-06
(genus Eubacterium hallii group id.11338)	rs10798999	C	T	0.0601661	0.0126752	2.60555e-06
(genus Eubacterium hallii group id.11338)	rs117748144	T	C	-0.126582	0.028712	7.85995e-06
(genus Eubacterium hallii group id.11338)	rs13116360	T	C	0.154124	0.0297185	2.9449e-07
(genus Eubacterium hallii group id.11338)	rs17074066	T	C	-0.0813986	0.0189272	9.3491e-06
(genus Eubacterium hallii group id.11338)	rs17474256	G	A	0.0810805	0.0184573	9.45453e-06
(genus Eubacterium hallii group id.11338)	rs281379	A	G	-0.0499523	0.0112153	9.32803e-06
(genus Eubacterium hallii group id.11338)	rs28584818	A	G	0.126115	0.0268627	4.43231e-06
(genus Eubacterium hallii group id.11338)	rs60254196	G	A	0.0522832	0.0111865	2.69675e-06
(genus Eubacterium hallii group id.11338)	rs630939	C	T	-0.0508914	0.0114352	9.15756e-06
(genus Eubacterium hallii group id.11338)	rs6550770	C	T	0.198087	0.0443545	4.82303e-06
(genus Eubacterium hallii group id.11338)	rs74018587	C	T	0.208943	0.043822	3.70254e-06
(genus Eubacterium hallii group id.11338)	rs78056098	G	T	-0.0507411	0.0113758	8.2882e-06
(genus Eubacterium hallii group id.11338)	rs949971	T	G	-0.0540164	0.0116101	3.29003e-06
(genus Eubacterium nodatum group id.11297)	rs10263623	C	T	0.193496	0.0439023	8.90697e-06
(genus Eubacterium nodatum group id.11297)	rs10458299	T	C	-0.187753	0.041969	8.3672e-06
(genus Eubacterium nodatum group id.11297)	rs11006576	A	G	-0.110167	0.024593	7.98656e-06
(genus Eubacterium nodatum group id.11297)	rs113893692	C	T	-0.185107	0.0403573	5.75705e-06
(genus Eubacterium nodatum group id.11297)	rs34297067	A	G	-0.186907	0.0341475	6.59781e-08
(genus Eubacterium nodatum group id.11297)	rs61841040	G	T	0.160621	0.0341609	3.56139e-06
(genus Eubacterium nodatum group id.11297)	rs6818880	G	A	0.110081	0.0245964	7.82546e-06
(genus Eubacterium nodatum group id.11297)	rs77910827	C	T	0.201788	0.0413568	9.05378e-07
(genus Eubacterium nodatum group id.11297)	rs7827125	C	T	0.1223	0.0271331	7.17348e-06
(genus Eubacterium nodatum group id.11297)	rs7880204	T	C	-0.125454	0.0275303	6.8388e-06
(genus Eubacterium nodatum group id.11297)	rs9425984	T	C	-0.130234	0.0292347	7.20676e-06
(genus Eubacterium oxidoreducens group id.11339)	rs12129908	A	C	-0.0893273	0.0198333	5.79522e-06
(genus Eubacterium oxidoreducens group id.11339)	rs12423772	G	T	0.14098	0.0295029	2.62924e-06
(genus Eubacterium oxidoreducens group id.11339)	rs2973294	G	T	0.0923559	0.0195439	2.38836e-06
(genus Eubacterium oxidoreducens group id.11339)	rs34561138	G	A	0.216145	0.045992	2.51166e-06
(genus Eubacterium oxidoreducens group id.11339)	rs440215	T	C	-0.0932766	0.0195294	1.65406e-06
(genus Eubacterium rectale group id.14374)	rs10248854	C	A	-0.0527827	0.0113464	4.20678e-06
(genus Eubacterium rectale group id.14374)	rs10797540	A	G	0.0503179	0.0108389	3.53387e-06
(genus Eubacterium rectale group id.14374)	rs143694765	T	C	0.0870025	0.019779	9.75371e-06
(genus Eubacterium rectale group id.14374)	rs2884897	A	G	-0.129364	0.0289021	6.44421e-06
(genus Eubacterium rectale group id.14374)	rs314726	T	C	0.0528824	0.0109486	1.37965e-06
(genus Eubacterium rectale group id.14374)	rs35398954	A	G	-0.0901402	0.0174602	5.39946e-07
(genus Eubacterium rectale group id.14374)	rs59427698	A	G	-0.0576035	0.0130853	5.36908e-06
(genus Eubacterium rectale group id.14374)	rs62547233	A	G	0.0536319	0.0120201	9.89829e-06
(genus Eubacterium ruminantium group id.11340)	rs10131724	C	A	0.199832	0.0414577	2.38666e-06
(genus Eubacterium ruminantium group id.11340)	rs10923018	G	A	0.0726438	0.0160924	6.79548e-06
(genus Eubacterium ruminantium group id.11340)	rs11637981	T	G	0.073258	0.0160888	5.43676e-06
(genus Eubacterium ruminantium group id.11340)	rs13025464	C	T	0.0737077	0.0163786	6.96835e-06
(genus Eubacterium ruminantium group id.11340)	rs139749	C	T	-0.0845439	0.0171791	8.58836e-07
(genus Eubacterium ruminantium group id.11340)	rs16891896	G	A	-0.174787	0.0390573	2.38122e-06
(genus Eubacterium ruminantium group id.11340)	rs17519472	C	T	0.107804	0.0233984	4.7036e-06
(genus Eubacterium ruminantium group id.11340)	rs209813	G	A	-0.103488	0.0236391	9.23145e-06
(genus Eubacterium ruminantium group id.11340)	rs2116427	A	G	0.0911461	0.0182353	4.67369e-07
(genus Eubacterium ruminantium group id.11340)	rs2229917	A	G	0.153538	0.0323922	2.15894e-06
(genus Eubacterium ruminantium group id.11340)	rs2418654	C	T	-0.0748879	0.0165852	6.17248e-06
(genus Eubacterium ruminantium group id.11340)	rs2817174	C	T	-0.0734306	0.0163687	7.86955e-06
(genus Eubacterium ruminantium group id.11340)	rs57340348	T	C	-0.0979429	0.0212166	4.93276e-06
(genus Eubacterium ruminantium group id.11340)	rs606117	G	A	-0.0833243	0.018056	4.81637e-06
(genus Eubacterium ruminantium group id.11340)	rs6676699	T	G	0.0888124	0.0196447	6.37984e-06
(genus Eubacterium ruminantium group id.11340)	rs7000472	G	A	0.0762282	0.016523	4.06846e-06
(genus Eubacterium ruminantium group id.11340)	rs72836424	C	T	-0.139825	0.030069	2.62126e-06
(genus Eubacterium ruminantium group id.11340)	rs73139629	A	C	-0.115098	0.0247909	5.36204e-06
(genus Eubacterium ventriosum group id.11341)	rs11617697	A	G	-0.143349	0.0286241	7.21755e-07
(genus Eubacterium ventriosum group id.11341)	rs12964517	G	A	0.0587198	0.0123453	2.07501e-06
(genus Eubacterium ventriosum group id.11341)	rs13082419	C	T	-0.0715522	0.016137	9.55983e-06
(genus Eubacterium ventriosum group id.11341)	rs16884680	G	T	-0.0906428	0.0191909	1.73968e-06
(genus Eubacterium ventriosum group id.11341)	rs35179274	C	T	-0.0627263	0.013786	5.75798e-06
(genus Eubacterium ventriosum group id.11341)	rs3809430	T	C	-0.0548171	0.0118426	3.5532e-06
(genus Eubacterium ventriosum group id.11341)	rs57199565	T	C	0.0783394	0.0160257	7.9704e-07
(genus Eubacterium ventriosum group id.11341)	rs66746423	C	T	0.0751501	0.0164978	6.11139e-06
(genus Eubacterium ventriosum group id.11341)	rs6704822	G	A	-0.0739179	0.0166705	6.62232e-06
(genus Eubacterium ventriosum group id.11341)	rs72783037	C	A	0.0658926	0.0143747	6.54757e-06
(genus Eubacterium ventriosum group id.11341)	rs73615400	T	C	-0.0956303	0.0193428	9.53608e-07
(genus Eubacterium ventriosum group id.11341)	rs73849225	T	C	0.0975711	0.0224388	5.20907e-06
(genus Eubacterium ventriosum group id.11341)	rs78250280	G	A	0.0749762	0.0164404	3.35792e-06
(genus Eubacterium ventriosum group id.11341)	rs876734	T	C	0.0618696	0.0132532	2.88908e-06
(genus Eubacterium ventriosum group id.11341)	rs9316536	T	G	-0.0817111	0.0183121	7.8352e-06
(genus Eubacterium xylanophilum group id.14375)	rs10140184	A	C	0.0576795	0.012599	4.95861e-06
(genus Eubacterium xylanophilum group id.14375)	rs10917203	A	C	0.0612633	0.0130917	3.15152e-06
(genus Eubacterium xylanophilum group id.14375)	rs112176119	C	T	-0.113455	0.0245762	3.32767e-06
(genus Eubacterium xylanophilum group id.14375)	rs13239072	G	A	0.0687427	0.0142728	1.81782e-06
(genus Eubacterium xylanophilum group id.14375)	rs17830032	G	A	-0.160597	0.0310515	2.38891e-07
(genus Eubacterium xylanophilum group id.14375)	rs1999224	G	T	-0.0949051	0.0203503	3.75491e-06
(genus Eubacterium xylanophilum group id.14375)	rs2012708	G	A	-0.0573202	0.0126905	6.52544e-06
(genus Eubacterium xylanophilum group id.14375)	rs2213117	T	G	0.0877797	0.0189012	4.21328e-06
(genus Eubacterium xylanophilum group id.14375)	rs75586835	A	G	-0.114498	0.0263455	9.38707e-06
(genus Faecalibacterium id.2057)	rs10927394	G	T	-0.232262	0.0512364	7.01892e-06
(genus Faecalibacterium id.2057)	rs114946999	C	T	-0.0861565	0.01896	5.69574e-06
(genus Faecalibacterium id.2057)	rs11776390	T	C	-0.078354	0.017183	6.39676e-06
(genus Faecalibacterium id.2057)	rs1271565	C	T	-0.0576251	0.0119649	1.3017e-06
(genus Faecalibacterium id.2057)	rs12753492	A	C	0.0641305	0.0149933	8.80278e-06
(genus Faecalibacterium id.2057)	rs2835874	T	C	-0.0866356	0.0196496	7.54397e-06
(genus Faecalibacterium id.2057)	rs6910935	G	A	-0.134864	0.0277032	1.37848e-06
(genus Faecalibacterium id.2057)	rs75499067	C	T	0.227585	0.0465522	1.76449e-06
(genus Faecalibacterium id.2057)	rs79656633	T	C	0.145631	0.0323019	8.13561e-06
(genus Faecalibacterium id.2057)	rs9536330	T	C	-0.048317	0.010797	5.33261e-06
(genus Family XIII AD3011 group id.11293)	rs11126423	T	C	-0.0904399	0.0196301	5.91248e-06
(genus Family XIII AD3011 group id.11293)	rs11736617	G	A	-0.0759493	0.0172101	9.02049e-06
(genus Family XIII AD3011 group id.11293)	rs12812672	T	C	-0.096065	0.020828	2.55806e-06
(genus Family XIII AD3011 group id.11293)	rs149302	T	C	-0.0645635	0.0143225	7.48187e-06
(genus Family XIII AD3011 group id.11293)	rs16840310	G	A	0.0608052	0.0122149	6.75118e-07
(genus Family XIII AD3011 group id.11293)	rs16940167	C	T	0.0732552	0.0159898	3.90841e-06
(genus Family XIII AD3011 group id.11293)	rs17156849	G	A	-0.112891	0.0245292	4.1917e-06
(genus Family XIII AD3011 group id.11293)	rs62029761	A	G	0.128753	0.0276002	3.89081e-06
(genus Family XIII AD3011 group id.11293)	rs62200412	C	T	-0.0800851	0.0163834	5.80216e-07
(genus Family XIII AD3011 group id.11293)	rs72730932	C	A	-0.0899559	0.0177107	6.88763e-07
(genus Family XIII AD3011 group id.11293)	rs739451	C	T	0.0649589	0.0147534	7.87807e-06
(genus Family XIII AD3011 group id.11293)	rs9276029	A	G	-0.0811384	0.0185669	8.92771e-06
(genus Family XIII AD3011 group id.11293)	rs9837139	A	G	0.10752	0.0240482	8.70803e-06
(genus Family XIII UCG001 id.11294)	rs112362903	A	G	-0.149047	0.0333271	7.87771e-06
(genus Family XIII UCG001 id.11294)	rs12049454	T	C	-0.0647298	0.0134065	1.17379e-06
(genus Family XIII UCG001 id.11294)	rs1426266	C	T	0.0665521	0.0137151	1.24934e-06
(genus Family XIII UCG001 id.11294)	rs3842897	G	A	-0.112639	0.0242751	5.19709e-06
(genus Family XIII UCG001 id.11294)	rs62414802	C	T	-0.0611904	0.013457	4.29181e-06
(genus Family XIII UCG001 id.11294)	rs7119679	G	A	-0.0809085	0.0174782	3.52493e-06
(genus Family XIII UCG001 id.11294)	rs76463770	A	G	0.19313	0.0419866	3.77477e-06
(genus Family XIII UCG001 id.11294)	rs8076666	G	A	-0.088655	0.0198094	8.01826e-06
(genus Flavonifractor id.2059)	rs114873521	C	T	-0.130067	0.0294087	7.12525e-06
(genus Flavonifractor id.2059)	rs11811696	T	C	-0.116063	0.0241012	2.07348e-06
(genus Flavonifractor id.2059)	rs12030302	G	A	0.0692276	0.0137467	5.60841e-07
(genus Flavonifractor id.2059)	rs34066017	A	G	0.0764294	0.0159789	1.52086e-06
(genus Flavonifractor id.2059)	rs806808	C	T	-0.0667272	0.0136557	1.17972e-06
(genus Fusicatenibacter id.11305)	rs10439674	A	G	-0.0572129	0.0130007	7.68493e-06
(genus Fusicatenibacter id.11305)	rs167879	T	C	0.0659543	0.0148763	5.86894e-06
(genus Fusicatenibacter id.11305)	rs1864685	A	C	-0.0494799	0.0108105	4.96158e-06
(genus Fusicatenibacter id.11305)	rs2025938	G	A	-0.0967298	0.0205426	2.98834e-06
(genus Fusicatenibacter id.11305)	rs206581	A	G	-0.0568339	0.0127894	8.95757e-06
(genus Fusicatenibacter id.11305)	rs2132128	G	A	-0.0771914	0.0160344	1.07686e-06
(genus Fusicatenibacter id.11305)	rs3303	T	C	-0.0953657	0.020407	3.93895e-06
(genus Fusicatenibacter id.11305)	rs4378146	A	C	-0.0616691	0.0125259	7.20444e-07
(genus Fusicatenibacter id.11305)	rs60254196	G	A	0.0492427	0.0109365	5.46739e-06
(genus Fusicatenibacter id.11305)	rs62187631	T	C	-0.0710571	0.015924	4.54527e-06
(genus Fusicatenibacter id.11305)	rs62353480	A	G	-0.0701397	0.0145589	1.56769e-06
(genus Fusicatenibacter id.11305)	rs6515626	G	A	0.141575	0.0313559	7.28652e-06
(genus Fusicatenibacter id.11305)	rs704418	C	T	-0.0739124	0.0151073	7.77428e-07
(genus Fusicatenibacter id.11305)	rs73103914	A	G	-0.0597324	0.0134458	8.29564e-06
(genus Fusicatenibacter id.11305)	rs792108	C	T	0.0508345	0.0113843	8.49533e-06
(genus Fusicatenibacter id.11305)	rs8028026	G	A	0.0792146	0.0180505	8.06325e-06
(genus Fusicatenibacter id.11305)	rs8063430	T	C	-0.104026	0.022217	4.9289e-06
(genus Fusicatenibacter id.11305)	rs9905659	G	A	-0.061617	0.0136576	7.30988e-06
(genus Gordonibacter id.821)	rs13412653	A	C	0.107597	0.0239228	8.61133e-06
(genus Gordonibacter id.821)	rs16955299	G	A	-0.196423	0.0433538	6.37016e-06
(genus Gordonibacter id.821)	rs322296	G	A	0.17869	0.037722	4.0242e-06
(genus Gordonibacter id.821)	rs35042269	C	A	-0.180293	0.0403296	8.10849e-06
(genus Gordonibacter id.821)	rs3765837	T	G	-0.190729	0.0433608	7.16902e-06
(genus Gordonibacter id.821)	rs4596722	G	A	-0.102908	0.0231571	9.0567e-06
(genus Gordonibacter id.821)	rs71545975	A	G	-0.153972	0.0338918	7.03947e-06
(genus Gordonibacter id.821)	rs72714787	C	A	0.181405	0.0377102	1.42889e-06
(genus Gordonibacter id.821)	rs72939513	A	G	-0.21399	0.0490592	7.98197e-06
(genus Gordonibacter id.821)	rs7294633	T	C	-0.12867	0.0249946	3.43764e-07
(genus Gordonibacter id.821)	rs768830	A	G	-0.149852	0.0333315	7.75586e-06
(genus Haemophilus id.3698)	rs10781340	A	G	-0.0948915	0.0203221	4.32265e-06
(genus Haemophilus id.3698)	rs111582866	G	A	-0.124265	0.026016	1.27347e-06
(genus Haemophilus id.3698)	rs35509	G	A	0.128249	0.0268779	2.00951e-06
(genus Haemophilus id.3698)	rs4822728	T	C	0.0705861	0.0151388	3.47848e-06
(genus Haemophilus id.3698)	rs76022354	C	T	0.244638	0.0505504	1.83033e-06
(genus Haemophilus id.3698)	rs78909003	T	C	-0.246256	0.0503924	1.66744e-06
(genus Haemophilus id.3698)	rs9328464	T	C	0.0723095	0.0148799	1.42269e-06
(genus Haemophilus id.3698)	rs9382510	C	T	-0.093521	0.0172649	7.12049e-08
(genus Haemophilus id.3698)	rs9895850	T	C	-0.192957	0.0416755	2.14062e-06
(genus Holdemanella id.11393)	rs12513188	G	A	0.0903906	0.0195276	4.65479e-06
(genus Holdemanella id.11393)	rs17586763	T	C	-0.227285	0.0510135	7.71951e-06
(genus Holdemanella id.11393)	rs1926302	G	A	-0.107972	0.0231421	7.50136e-06
(genus Holdemanella id.11393)	rs34187114	C	A	-0.104505	0.022601	5.13499e-06
(genus Holdemanella id.11393)	rs35228298	G	A	0.0934832	0.0202886	7.29844e-06
(genus Holdemanella id.11393)	rs4541991	T	C	-0.0927334	0.0194435	2.10092e-06
(genus Holdemanella id.11393)	rs607782	C	T	0.0854214	0.0172515	7.19449e-07
(genus Holdemanella id.11393)	rs62113381	T	C	-0.105447	0.0232029	5.53886e-06
(genus Holdemanella id.11393)	rs73011279	T	C	-0.0961669	0.0199336	1.36044e-06
(genus Holdemanella id.11393)	rs75764681	T	C	-0.283103	0.0598999	1.94272e-06
(genus Holdemanella id.11393)	rs8113760	G	A	0.078999	0.01734	4.62392e-06
(genus Holdemania id.2157)	rs10885477	T	C	-0.135137	0.0301894	8.59825e-06
(genus Holdemania id.2157)	rs11080063	G	A	-0.0665238	0.0149837	6.66884e-06
(genus Holdemania id.2157)	rs111745969	A	G	0.120677	0.0265781	3.70775e-06
(genus Holdemania id.2157)	rs113593397	A	G	-0.128935	0.0282526	9.35729e-06
(genus Holdemania id.2157)	rs116500994	G	T	-0.13755	0.0293386	2.34477e-06
(genus Holdemania id.2157)	rs12701617	A	G	-0.0660617	0.0149427	9.51853e-06
(genus Holdemania id.2157)	rs1867876	T	C	0.0842919	0.0162192	2.7388e-07
(genus Holdemania id.2157)	rs4146507	C	T	0.079488	0.0177002	7.2297e-06
(genus Holdemania id.2157)	rs73139538	G	A	-0.148594	0.0327469	7.77177e-06
(genus Holdemania id.2157)	rs77293403	A	G	0.164556	0.0341775	1.77468e-06
(genus Holdemania id.2157)	rs80149660	C	T	-0.232987	0.0519183	6.04213e-06
(genus Holdemania id.2157)	rs9500080	C	T	0.0926764	0.0178886	4.08517e-07
(genus Holdemania id.2157)	rs9529719	C	T	-0.074038	0.0160494	5.96664e-06
(genus Holdemania id.2157)	rs967319	T	C	0.0788638	0.0176744	8.38147e-06
(genus Howardella id.2000)	rs10048062	C	T	-0.147352	0.0336531	8.58875e-06
(genus Howardella id.2000)	rs12452946	A	G	-0.105833	0.0228941	3.80391e-06
(genus Howardella id.2000)	rs1484873	G	A	0.227831	0.046335	2.55918e-06
(genus Howardella id.2000)	rs17167098	G	A	-0.169366	0.0352068	1.12323e-06
(genus Howardella id.2000)	rs2154047	A	C	0.192557	0.0420093	9.97034e-06
(genus Howardella id.2000)	rs36081916	T	C	-0.18123	0.0402987	4.70046e-06
(genus Howardella id.2000)	rs3791893	A	G	0.147035	0.034023	9.49708e-06
(genus Howardella id.2000)	rs609430	T	G	-0.112045	0.0239328	3.34488e-06
(genus Howardella id.2000)	rs672217	G	A	0.164146	0.0349993	3.52468e-06
(genus Hungatella id.11306)	rs10044993	A	C	-0.139547	0.0316748	8.06659e-06
(genus Hungatella id.11306)	rs13128780	T	C	-0.149725	0.0312777	1.74997e-06
(genus Hungatella id.11306)	rs13249325	T	G	-0.100023	0.0225883	9.6917e-06
(genus Hungatella id.11306)	rs17092615	G	A	0.152235	0.0337867	7.37683e-06
(genus Hungatella id.11306)	rs72759041	G	T	-0.126025	0.0282242	3.86091e-06
(genus Intestinibacter id.11345)	rs11109097	T	C	-0.0624272	0.0138539	5.4949e-06
(genus Intestinibacter id.11345)	rs118030283	G	A	-0.151829	0.0324471	2.67436e-06
(genus Intestinibacter id.11345)	rs16938435	T	C	-0.112189	0.0235439	1.80098e-06
(genus Intestinibacter id.11345)	rs2098844	T	C	0.0575295	0.0128416	6.78875e-06
(genus Intestinibacter id.11345)	rs2702387	G	A	-0.0608559	0.0132145	4.25991e-06
(genus Intestinibacter id.11345)	rs4327025	G	A	-0.0810346	0.0154397	1.64327e-07
(genus Intestinibacter id.11345)	rs447950	A	G	0.0628342	0.0136652	5.6391e-06
(genus Intestinibacter id.11345)	rs478972	C	T	0.142681	0.0297116	1.81991e-06
(genus Intestinibacter id.11345)	rs6062862	A	G	0.0924508	0.0204658	6.6799e-06
(genus Intestinibacter id.11345)	rs62430350	T	C	0.151096	0.0351476	6.84227e-06
(genus Intestinibacter id.11345)	rs68093214	C	T	0.0662258	0.0149877	9.25763e-06
(genus Intestinibacter id.11345)	rs6875660	C	T	0.0890455	0.0193905	3.05781e-06
(genus Intestinibacter id.11345)	rs893394	G	A	0.0583322	0.0130729	7.85037e-06
(genus Intestinibacter id.11345)	rs9348442	C	T	0.099082	0.0221625	6.25936e-06
(genus Intestinimonas id.2062)	rs10262702	T	C	0.0918017	0.0194885	2.06072e-06
(genus Intestinimonas id.2062)	rs11258178	A	G	0.0660742	0.0134139	6.982e-07
(genus Intestinimonas id.2062)	rs12226153	A	G	-0.151142	0.0306922	5.12165e-07
(genus Intestinimonas id.2062)	rs17067892	C	T	0.107194	0.0250013	6.37926e-06
(genus Intestinimonas id.2062)	rs1859797	G	A	0.060368	0.0131793	4.1223e-06
(genus Intestinimonas id.2062)	rs2276760	A	G	-0.0685233	0.0152546	7.84061e-06
(genus Intestinimonas id.2062)	rs2731794	C	T	0.120632	0.0257529	1.91743e-06
(genus Intestinimonas id.2062)	rs2930225	T	G	-0.0729524	0.0152948	1.34623e-06
(genus Intestinimonas id.2062)	rs4113676	A	C	-0.218507	0.0490152	7.41635e-06
(genus Intestinimonas id.2062)	rs4784055	T	C	-0.175324	0.038599	8.71806e-07
(genus Intestinimonas id.2062)	rs62240188	G	A	0.130074	0.0267179	2.20308e-06
(genus Intestinimonas id.2062)	rs6934519	C	T	0.0692373	0.0151154	8.56959e-06
(genus Intestinimonas id.2062)	rs716604	A	G	0.0818068	0.0165992	8.56624e-07
(genus Intestinimonas id.2062)	rs7170984	T	C	-0.0658116	0.0140767	2.98353e-06
(genus Intestinimonas id.2062)	rs72982915	C	T	0.183158	0.0402743	4.91157e-06
(genus Intestinimonas id.2062)	rs9823439	C	T	0.0581947	0.0131455	9.85871e-06
(genus Lachnoclostridium id.11308)	rs1031599	T	G	0.078627	0.0175644	6.31379e-06
(genus Lachnoclostridium id.11308)	rs12566975	T	C	-0.0468097	0.0105787	9.57194e-06
(genus Lachnoclostridium id.11308)	rs1528479	A	G	0.0497799	0.0111919	9.63984e-06
(genus Lachnoclostridium id.11308)	rs1997204	C	T	0.108075	0.0242022	5.97077e-06
(genus Lachnoclostridium id.11308)	rs2385421	A	G	0.0746186	0.0180734	7.13724e-06
(genus Lachnoclostridium id.11308)	rs3821998	C	A	-0.0864066	0.0192519	6.72048e-06
(genus Lachnoclostridium id.11308)	rs4738679	A	G	0.0520267	0.011404	4.41754e-06
(genus Lachnoclostridium id.11308)	rs6112314	A	C	-0.0561715	0.0108174	2.43215e-07
(genus Lachnoclostridium id.11308)	rs615997	T	C	0.0511752	0.0106491	2.0268e-06
(genus Lachnoclostridium id.11308)	rs62285313	A	G	0.0864203	0.0181565	1.58332e-06
(genus Lachnoclostridium id.11308)	rs72829893	G	T	0.117472	0.0268103	5.57763e-06
(genus Lachnoclostridium id.11308)	rs78068103	A	G	0.0886199	0.0194248	3.66522e-06
(genus Lachnoclostridium id.11308)	rs789029	C	T	-0.0641288	0.0137974	3.75327e-06
(genus Lachnospiraceae FCS020 group id.11314)	rs10093861	G	A	-0.0568869	0.0121152	3.05626e-06
(genus Lachnospiraceae FCS020 group id.11314)	rs1254846	A	G	-0.105963	0.0232501	5.59667e-06
(genus Lachnospiraceae FCS020 group id.11314)	rs1363769	C	T	0.200628	0.0449372	1.58161e-06
(genus Lachnospiraceae FCS020 group id.11314)	rs2322265	C	T	-0.0666305	0.0141577	5.20811e-06
(genus Lachnospiraceae FCS020 group id.11314)	rs2862811	C	T	-0.0564927	0.0121736	3.91913e-06
(genus Lachnospiraceae FCS020 group id.11314)	rs35035870	T	C	-0.190615	0.0414403	2.62029e-06
(genus Lachnospiraceae FCS020 group id.11314)	rs3999074	G	T	-0.0550587	0.0121847	6.55043e-06
(genus Lachnospiraceae FCS020 group id.11314)	rs4452603	T	G	0.0604208	0.0135965	8.98194e-06
(genus Lachnospiraceae FCS020 group id.11314)	rs7249113	G	A	0.0679483	0.0133496	3.721e-07
(genus Lachnospiraceae FCS020 group id.11314)	rs72793667	A	G	-0.116881	0.0246589	1.63422e-06
(genus Lachnospiraceae FCS020 group id.11314)	rs9308097	G	A	-0.055381	0.0123659	7.47291e-06
(genus Lachnospiraceae FCS020 group id.11314)	rs9788306	C	T	-0.062804	0.0130744	1.38618e-06
(genus Lachnospiraceae NC2004 group id.11316)	rs117467633	T	C	-0.169687	0.0383169	9.13314e-06
(genus Lachnospiraceae NC2004 group id.11316)	rs12127733	G	A	0.115182	0.0246006	3.10592e-06
(genus Lachnospiraceae NC2004 group id.11316)	rs12208226	C	A	-0.154739	0.0340372	9.74833e-06
(genus Lachnospiraceae NC2004 group id.11316)	rs12863463	G	A	-0.156365	0.0345372	6.03976e-06
(genus Lachnospiraceae NC2004 group id.11316)	rs17067076	G	A	-0.154631	0.0352194	5.61203e-06
(genus Lachnospiraceae NC2004 group id.11316)	rs1928659	T	C	0.102522	0.0226445	6.17234e-06
(genus Lachnospiraceae NC2004 group id.11316)	rs1929743	T	C	0.0837206	0.0190318	9.05503e-06
(genus Lachnospiraceae NC2004 group id.11316)	rs3756315	A	G	-0.0883469	0.0188397	3.32583e-06
(genus Lachnospiraceae NC2004 group id.11316)	rs6116753	G	A	0.0994748	0.0209139	2.92247e-06
(genus Lachnospiraceae ND3007 group id.11317)	rs2861203	G	A	0.0572304	0.0127279	7.36936e-06
(genus Lachnospiraceae ND3007 group id.11317)	rs72776675	T	C	-0.0647067	0.014797	8.71686e-06
(genus Lachnospiraceae ND3007 group id.11317)	rs9932954	A	G	-0.0561864	0.0115984	1.24882e-06
(genus Lachnospiraceae NK4A136 group id.11319)	rs10952110	G	T	0.0487709	0.0109614	9.08113e-06
(genus Lachnospiraceae NK4A136 group id.11319)	rs11263806	A	G	-0.0524615	0.0116758	5.06512e-06
(genus Lachnospiraceae NK4A136 group id.11319)	rs12611395	G	A	0.0902532	0.0199652	5.83042e-06
(genus Lachnospiraceae NK4A136 group id.11319)	rs160061	G	A	-0.0513831	0.0108094	2.12197e-06
(genus Lachnospiraceae NK4A136 group id.11319)	rs28540839	A	C	0.0508285	0.0110591	9.34329e-06
(genus Lachnospiraceae NK4A136 group id.11319)	rs2880566	T	C	0.0599578	0.0134693	5.61423e-06
(genus Lachnospiraceae NK4A136 group id.11319)	rs4955932	T	C	-0.0492283	0.0109388	7.05424e-06
(genus Lachnospiraceae NK4A136 group id.11319)	rs59805249	T	C	0.0936162	0.0207982	9.45388e-06
(genus Lachnospiraceae NK4A136 group id.11319)	rs68104925	T	C	-0.0549104	0.0115385	2.36777e-06
(genus Lachnospiraceae NK4A136 group id.11319)	rs7073658	G	T	0.0499621	0.0109693	5.26914e-06
(genus Lachnospiraceae NK4A136 group id.11319)	rs73044693	A	G	-0.10758	0.0229884	3.57256e-06
(genus Lachnospiraceae NK4A136 group id.11319)	rs7616165	G	T	-0.230542	0.0483465	2.77389e-06
(genus Lachnospiraceae NK4A136 group id.11319)	rs76193507	A	G	-0.22973	0.0499776	2.93089e-06
(genus Lachnospiraceae NK4A136 group id.11319)	rs7832116	A	G	-0.0714756	0.0151703	3.57084e-06
(genus Lachnospiraceae NK4A136 group id.11319)	rs954878	A	G	-0.0520656	0.0109082	1.78201e-06
(genus Lachnospiraceae UCG001 id.11321)	rs12131224	C	T	0.117095	0.02591	7.39861e-06
(genus Lachnospiraceae UCG001 id.11321)	rs2050911	G	A	0.0751466	0.0153934	1.10647e-06
(genus Lachnospiraceae UCG001 id.11321)	rs2371284	C	T	0.0761893	0.0170127	7.55962e-06
(genus Lachnospiraceae UCG001 id.11321)	rs437876	T	C	0.0784637	0.0144768	7.16556e-08
(genus Lachnospiraceae UCG001 id.11321)	rs4981345	T	C	-0.0681973	0.0149831	6.08597e-06
(genus Lachnospiraceae UCG001 id.11321)	rs573933	T	C	-0.107898	0.0232346	3.10506e-06
(genus Lachnospiraceae UCG001 id.11321)	rs62496417	T	G	-0.0748504	0.0165681	5.87503e-06
(genus Lachnospiraceae UCG001 id.11321)	rs7341608	T	C	-0.0784757	0.0177648	9.48135e-06
(genus Lachnospiraceae UCG001 id.11321)	rs74034332	G	A	0.168045	0.0382637	3.3335e-06
(genus Lachnospiraceae UCG001 id.11321)	rs78848836	A	G	-0.118868	0.0259753	3.38174e-06
(genus Lachnospiraceae UCG001 id.11321)	rs8104225	A	G	0.0892098	0.0197665	8.04211e-06
(genus Lachnospiraceae UCG001 id.11321)	rs9403580	C	T	0.107801	0.0229777	3.46785e-06
(genus Lachnospiraceae UCG001 id.11321)	rs985416	T	C	-0.0970258	0.0181807	1.45589e-07
(genus Lachnospiraceae UCG004 id.11324)	rs11128180	A	G	0.0648288	0.0140126	4.51742e-06
(genus Lachnospiraceae UCG004 id.11324)	rs12072562	T	C	0.133104	0.0303566	7.07375e-06
(genus Lachnospiraceae UCG004 id.11324)	rs12673420	G	A	0.0554351	0.0118375	2.98078e-06
(genus Lachnospiraceae UCG004 id.11324)	rs12747809	A	G	0.062197	0.0125685	8.64868e-07
(genus Lachnospiraceae UCG004 id.11324)	rs12894272	G	A	-0.0579792	0.0125229	4.3395e-06
(genus Lachnospiraceae UCG004 id.11324)	rs233486	G	A	0.0799088	0.017766	6.28463e-06
(genus Lachnospiraceae UCG004 id.11324)	rs2444793	T	C	0.0542433	0.0118188	4.77079e-06
(genus Lachnospiraceae UCG004 id.11324)	rs2726805	A	G	0.0548397	0.0120844	6.30406e-06
(genus Lachnospiraceae UCG004 id.11324)	rs2882478	G	A	-0.0577091	0.0118338	1.20812e-06
(genus Lachnospiraceae UCG004 id.11324)	rs35182105	A	G	-0.109724	0.024221	4.86508e-06
(genus Lachnospiraceae UCG004 id.11324)	rs6656451	T	C	0.05436	0.011947	5.56775e-06
(genus Lachnospiraceae UCG004 id.11324)	rs7629954	A	G	0.108441	0.023825	5.77218e-06
(genus Lachnospiraceae UCG008 id.11328)	rs10741777	T	C	-0.0973842	0.0194791	7.68652e-07
(genus Lachnospiraceae UCG008 id.11328)	rs10793103	T	C	-0.0974344	0.0181279	9.34932e-08
(genus Lachnospiraceae UCG008 id.11328)	rs10801803	G	A	-0.117029	0.0243085	1.4003e-06
(genus Lachnospiraceae UCG008 id.11328)	rs13024781	T	C	-0.0798769	0.0168846	2.29166e-06
(genus Lachnospiraceae UCG008 id.11328)	rs57091572	A	G	-0.110443	0.0235801	2.85825e-06
(genus Lachnospiraceae UCG008 id.11328)	rs61944774	A	G	0.179838	0.0393797	6.34118e-06
(genus Lachnospiraceae UCG008 id.11328)	rs62277846	C	T	0.102292	0.0212319	1.58891e-06
(genus Lachnospiraceae UCG008 id.11328)	rs67078837	T	C	-0.0845848	0.0170693	7.68192e-07
(genus Lachnospiraceae UCG008 id.11328)	rs75356640	G	A	0.136523	0.0303128	9.83196e-06
(genus Lachnospiraceae UCG008 id.11328)	rs955844	A	C	0.112064	0.0228369	1.80992e-06
(genus Lachnospiraceae UCG010 id.11330)	rs10414815	C	T	-0.10453	0.0230253	4.23975e-06
(genus Lachnospiraceae UCG010 id.11330)	rs11192447	A	G	0.126592	0.024345	4.68954e-07
(genus Lachnospiraceae UCG010 id.11330)	rs12346653	C	T	0.0657686	0.0139569	2.70321e-06
(genus Lachnospiraceae UCG010 id.11330)	rs17730011	G	A	-0.0702357	0.015706	7.84603e-06
(genus Lachnospiraceae UCG010 id.11330)	rs2833528	T	C	0.0562148	0.0127763	9.91996e-06
(genus Lachnospiraceae UCG010 id.11330)	rs336138	G	T	0.0779543	0.0171865	7.48411e-06
(genus Lachnospiraceae UCG010 id.11330)	rs4576377	C	A	0.0572001	0.0127043	7.63062e-06
(genus Lachnospiraceae UCG010 id.11330)	rs72894957	G	A	0.222263	0.0486425	5.68434e-06
(genus Lachnospiraceae UCG010 id.11330)	rs74315802	G	T	0.0867262	0.0183477	3.19007e-06
(genus Lachnospiraceae UCG010 id.11330)	rs9981767	A	C	0.0655062	0.0131994	9.96369e-07
(genus.Lachnospira.id.2004)	rs56791201	T	C	0.0518993	0.0110673	2.93141e-07
(genus.Lachnospira.id.2004)	rs10767477	T	A	-0.0556671	0.0133313	5.31147e-06
(genus.Lachnospira.id.2004)	rs12151435	A	G	0.245223	0.0110596	4.03526e-06
(genus.Lachnospira.id.2004)	rs820968	C	T	0.0514161	0.0110536	3.29636e-07
(genus.Lachnospira.id.2004)	rs2326833	C	G	-0.0785035	0.0171015	4.63133e-06
(genus.Lachnospira.id.2004)	rs1441493	A	C	-0.0575379	0.0128872	6.05357e-06
(genus.Lachnospira.id.2004)	rs66713776	A	G	0.0508916	0.0110666	4.45656e-06
(genus.Lachnospira.id.2004)	rs11887924	A	G	0.0526692	0.0114428	5.3556e-06
(genus.Lachnospira.id.2004)	rs4686798	T	C	0.0531605	0.0113743	2.74056e-07
(genus.Lachnospira.id.2004)	rs13414210	C	T	0.0505196	0.0110639	5.11856e-06
(genus Lactobacillus id.1837)	rs12693845	C	T	-0.0805447	0.0177429	8.96314e-06
(genus Lactobacillus id.1837)	rs1530559	G	A	0.0804001	0.0178207	4.93106e-06
(genus Lactobacillus id.1837)	rs16861661	G	A	-0.183147	0.038148	1.27809e-06
(genus Lactobacillus id.1837)	rs62314653	C	A	0.187692	0.0394585	2.24383e-06
(genus Lactobacillus id.1837)	rs7399658	G	A	-0.107134	0.0221883	3.12097e-06
(genus Lactobacillus id.1837)	rs768253	T	G	-0.079195	0.0171791	4.24766e-06
(genus Lactobacillus id.1837)	rs77478751	A	G	-0.219886	0.0475759	7.32706e-06
(genus Lactobacillus id.1837)	rs921925	A	C	0.0985077	0.0203229	9.71673e-07
(genus Lactococcus id.1851)	rs10417872	G	T	-0.118306	0.024522	1.28677e-06
(genus Lactococcus id.1851)	rs123059	C	T	0.13671	0.0274694	1.26561e-06
(genus Lactococcus id.1851)	rs12621813	G	A	0.108423	0.0239978	6.6083e-06
(genus Lactococcus id.1851)	rs17168302	G	A	0.191857	0.0424761	6.28608e-06
(genus Lactococcus id.1851)	rs2293361	C	T	-0.199221	0.0430969	1.39592e-06
(genus Lactococcus id.1851)	rs4766997	C	T	0.114599	0.023839	2.06144e-06
(genus Lactococcus id.1851)	rs55910161	C	T	0.146426	0.0307367	2.36211e-06
(genus Lactococcus id.1851)	rs6674304	C	T	0.200758	0.0442121	6.1776e-06
(genus Marvinbryantia id.2005)	rs11620597	T	C	0.119479	0.0271688	7.80171e-06
(genus Marvinbryantia id.2005)	rs1187983	C	T	-0.0935456	0.0193174	2.02428e-06
(genus Marvinbryantia id.2005)	rs146541147	G	A	0.118845	0.0268423	6.86294e-06
(genus Marvinbryantia id.2005)	rs2724813	G	A	0.0840769	0.0167551	6.28449e-07
(genus Marvinbryantia id.2005)	rs2842896	C	T	-0.0649396	0.0131146	7.25371e-07
(genus Marvinbryantia id.2005)	rs2863363	G	A	-0.0634861	0.0136323	3.11279e-06
(genus Marvinbryantia id.2005)	rs3125832	A	C	0.0679323	0.015012	5.02736e-06
(genus Marvinbryantia id.2005)	rs61884471	G	A	0.124426	0.0248431	1.01163e-06
(genus Marvinbryantia id.2005)	rs72948274	A	C	-0.126354	0.0272212	3.25912e-06
(genus Marvinbryantia id.2005)	rs8006832	G	T	-0.0952415	0.0216699	6.58082e-06
(genus Methanobrevibacter id.123)	rs10202904	G	T	0.112811	0.0239106	3.08546e-06
(genus Methanobrevibacter id.123)	rs1334944	T	C	0.115197	0.0255492	7.61377e-06
(genus Methanobrevibacter id.123)	rs4802933	G	A	0.135628	0.0308139	9.73823e-06
(genus Methanobrevibacter id.123)	rs6776814	T	C	-0.188956	0.0419905	8.04896e-06
(genus Methanobrevibacter id.123)	rs76029318	T	C	0.222849	0.0454319	1.07552e-06
(genus Methanobrevibacter id.123)	rs894996	C	A	0.214213	0.0456045	3.81566e-06
(genus Odoribacter id.952)	rs10093869	A	G	-0.0577795	0.0125389	3.67443e-06
(genus Odoribacter id.952)	rs10423795	T	C	-0.0550695	0.0121164	6.5793e-06
(genus Odoribacter id.952)	rs28417404	A	G	-0.0726896	0.0161372	3.68036e-06
(genus Odoribacter id.952)	rs4793970	A	G	-0.0576329	0.0129154	6.02698e-06
(genus Odoribacter id.952)	rs6856150	A	G	-0.0881922	0.0194146	6.05954e-06
(genus Odoribacter id.952)	rs74553962	T	G	0.121449	0.0264106	9.48681e-06
(genus Odoribacter id.952)	rs77779484	G	A	-0.133489	0.0268526	6.56251e-07
(genus Olsenella id.822)	rs1035588	A	G	-0.108148	0.0236848	4.85501e-06
(genus Olsenella id.822)	rs17148768	G	A	0.140434	0.0295602	2.19842e-06
(genus Olsenella id.822)	rs2759329	A	G	0.111131	0.0237218	3.43202e-06
(genus Olsenella id.822)	rs35225860	A	G	-0.223604	0.0482391	3.87044e-06
(genus Olsenella id.822)	rs61090148	A	G	-0.104783	0.0231343	6.43724e-06
(genus Olsenella id.822)	rs62112538	C	T	-0.19943	0.0407033	1.1882e-06
(genus Olsenella id.822)	rs72691585	C	A	-0.249079	0.0520814	2.95291e-06
(genus Olsenella id.822)	rs7540303	C	T	0.108044	0.023638	5.32023e-06
(genus Olsenella id.822)	rs8066522	A	G	0.106529	0.0240379	9.70085e-06
(genus Olsenella id.822)	rs9460691	C	A	0.119966	0.0268645	7.2835e-06
(genus Oscillibacter id.2063)	rs11627628	T	C	0.143961	0.0290223	1.00921e-06
(genus Oscillibacter id.2063)	rs11990279	T	C	-0.0824934	0.0180457	4.94299e-06
(genus Oscillibacter id.2063)	rs12649930	T	G	0.121589	0.0259612	4.09383e-06
(genus Oscillibacter id.2063)	rs133832	A	C	-0.0795527	0.0162411	1.1472e-06
(genus Oscillibacter id.2063)	rs16866406	A	G	0.0988765	0.0208795	3.07822e-06
(genus Oscillibacter id.2063)	rs16934185	A	G	-0.129568	0.028157	4.38036e-06
(genus Oscillibacter id.2063)	rs234108	A	G	0.0749553	0.0152632	9.16326e-07
(genus Oscillibacter id.2063)	rs36095275	C	T	-0.0752368	0.0156861	1.39627e-06
(genus Oscillibacter id.2063)	rs4506202	G	A	0.0711323	0.0152261	3.20826e-06
(genus Oscillibacter id.2063)	rs61883564	A	G	-0.101351	0.0221016	3.38712e-06
(genus Oscillibacter id.2063)	rs75453768	G	T	0.12212	0.0268629	5.34737e-06
(genus Oscillibacter id.2063)	rs761240	G	T	0.17664	0.0388812	2.0384e-06
(genus Oscillibacter id.2063)	rs9393920	G	A	0.0744662	0.0151081	9.92247e-07
(genus Oscillospira id.2064)	rs12206468	G	A	-0.133016	0.0269733	1.04222e-06
(genus Oscillospira id.2064)	rs12925026	T	C	0.13559	0.030678	9.31022e-06
(genus Oscillospira id.2064)	rs1954532	C	T	0.0826246	0.0175252	2.26772e-06
(genus Oscillospira id.2064)	rs28889936	A	C	0.114051	0.0252838	3.36589e-06
(genus Oscillospira id.2064)	rs62422654	C	T	0.0898456	0.0198088	6.46755e-06
(genus Oscillospira id.2064)	rs72866977	A	C	-0.130569	0.0281674	5.62704e-06
(genus Oscillospira id.2064)	rs751183	C	T	0.0774322	0.0172216	6.85125e-06
(genus Oscillospira id.2064)	rs8076323	A	G	0.0715392	0.0156539	5.61319e-06
(genus Oxalobacter id.2978)	rs10464997	G	A	0.137691	0.0294804	3.29754e-06
(genus Oxalobacter id.2978)	rs11108500	A	G	-0.199099	0.0427327	3.74283e-06
(genus Oxalobacter id.2978)	rs111966731	T	C	0.213114	0.047162	7.29861e-06
(genus Oxalobacter id.2978)	rs12002250	A	C	0.217122	0.0466317	1.41504e-06
(genus Oxalobacter id.2978)	rs1569853	T	C	-0.138078	0.0296981	3.64502e-06
(genus Oxalobacter id.2978)	rs36057338	G	T	0.207847	0.0421439	8.79812e-07
(genus Oxalobacter id.2978)	rs3862635	C	T	-0.172142	0.0394026	9.18692e-06
(genus Oxalobacter id.2978)	rs4428215	G	A	0.130293	0.0242237	7.51069e-08
(genus Oxalobacter id.2978)	rs6000536	C	T	-0.130992	0.0253804	2.06054e-07
(genus Oxalobacter id.2978)	rs6993398	G	A	0.127217	0.0278855	7.12771e-06
(genus Oxalobacter id.2978)	rs736744	T	C	-0.117882	0.0211262	2.57472e-08
(genus Parabacteroides id.954)	rs115602804	G	A	0.10308	0.0222736	1.93059e-06
(genus Parabacteroides id.954)	rs4236095	A	G	-0.0761961	0.0157042	1.93143e-06
(genus Parabacteroides id.954)	rs60884758	C	T	-0.0702667	0.0142249	5.7069e-07
(genus Parabacteroides id.954)	rs6657302	T	C	-0.10452	0.0225521	9.75708e-06
(genus Parabacteroides id.954)	rs7298818	C	T	0.0888832	0.0200902	8.53631e-06
(genus Paraprevotella id.962)	rs10842464	C	T	0.0758215	0.0172568	6.59721e-06
(genus Paraprevotella id.962)	rs140997932	T	C	-0.162376	0.0354178	2.1112e-06
(genus Paraprevotella id.962)	rs145020347	A	G	-0.12465	0.0262323	4.03005e-06
(genus Paraprevotella id.962)	rs17109926	A	G	-0.0988335	0.0216172	6.75274e-06
(genus Paraprevotella id.962)	rs17785622	A	G	0.248065	0.0524304	1.92659e-06
(genus Paraprevotella id.962)	rs2081023	A	G	-0.122561	0.0236507	2.63797e-07
(genus Paraprevotella id.962)	rs3008582	T	C	0.10572	0.0227246	4.35993e-06
(genus Paraprevotella id.962)	rs3801748	G	A	0.0779721	0.0171691	5.20176e-06
(genus Paraprevotella id.962)	rs4756632	G	T	-0.138905	0.0289897	3.81751e-06
(genus Paraprevotella id.962)	rs4767113	C	T	0.0882466	0.018382	2.14358e-06
(genus Paraprevotella id.962)	rs7240324	T	G	-0.10229	0.0226948	5.95895e-06
(genus Paraprevotella id.962)	rs9602779	A	C	-0.106692	0.0220264	6.9274e-07
(genus Paraprevotella id.962)	rs9900242	A	G	-0.0852967	0.0175212	1.14067e-06
(genus Parasutterella id.2892)	rs10899911	A	G	-0.0717102	0.0148151	1.15271e-06
(genus Parasutterella id.2892)	rs11715853	G	A	-0.0662952	0.0146114	6.22917e-06
(genus Parasutterella id.2892)	rs2090816	C	A	-0.0840967	0.0177315	2.89714e-06
(genus Parasutterella id.2892)	rs35055552	T	C	0.109554	0.0235433	3.3485e-06
(genus Parasutterella id.2892)	rs55877868	A	C	-0.104458	0.0228089	2.87071e-06
(genus Parasutterella id.2892)	rs62273907	A	G	0.229468	0.0502262	5.88383e-06
(genus Parasutterella id.2892)	rs6809952	G	A	-0.0684957	0.0150892	8.13355e-06
(genus Parasutterella id.2892)	rs6828768	C	T	0.0636852	0.0132645	1.78328e-06
(genus Parasutterella id.2892)	rs7303158	C	T	0.0646859	0.0134256	1.32776e-06
(genus Parasutterella id.2892)	rs7311004	C	T	0.0617522	0.0136438	5.92052e-06
(genus Parasutterella id.2892)	rs7572229	A	G	-0.066273	0.0132736	6.31699e-07
(genus Parasutterella id.2892)	rs78383039	T	C	-0.146315	0.0297119	1.57438e-06
(genus Parasutterella id.2892)	rs8039785	G	T	-0.0618345	0.0133	3.62093e-06
(genus Parasutterella id.2892)	rs823424	G	A	-0.0713448	0.0156958	4.95291e-06
(genus Peptococcus id.2037)	rs10031059	C	T	0.121167	0.0225844	1.23637e-07
(genus Peptococcus id.2037)	rs11001941	G	A	-0.195611	0.0392217	1.32859e-06
(genus Peptococcus id.2037)	rs12069354	C	T	0.16763	0.0379501	9.28346e-06
(genus Peptococcus id.2037)	rs2054133	A	G	-0.0895433	0.0188332	2.14166e-06
(genus Peptococcus id.2037)	rs36121075	A	G	-0.14067	0.030628	6.98715e-06
(genus Peptococcus id.2037)	rs413827	G	A	0.110229	0.0237523	3.30088e-06
(genus Peptococcus id.2037)	rs5770862	T	C	0.162018	0.0356813	3.21959e-06
(genus Peptococcus id.2037)	rs6918730	A	G	-0.135311	0.0289742	1.14731e-06
(genus Peptococcus id.2037)	rs7033353	G	T	-0.090152	0.018995	2.21958e-06
(genus Peptococcus id.2037)	rs72850165	T	C	-0.134304	0.0300423	5.74156e-06
(genus Peptococcus id.2037)	rs74592222	G	A	0.137957	0.0302965	8.55342e-06
(genus Peptococcus id.2037)	rs77681628	C	T	0.200307	0.0387328	2.68838e-07
(genus Phascolarctobacterium id.2168)	rs12618201	A	G	0.0641657	0.0138202	3.37699e-06
(genus Phascolarctobacterium id.2168)	rs1264476	G	T	-0.0767335	0.0166041	4.29566e-06
(genus Phascolarctobacterium id.2168)	rs56069061	G	A	-0.111306	0.0230694	1.87176e-06
(genus Phascolarctobacterium id.2168)	rs56157888	A	C	0.0954864	0.0193976	1.08505e-06
(genus Phascolarctobacterium id.2168)	rs74540770	G	A	-0.121014	0.0258621	3.60272e-06
(genus Phascolarctobacterium id.2168)	rs75882962	T	C	0.0968661	0.0190575	3.18985e-07
(genus Phascolarctobacterium id.2168)	rs7982713	G	A	0.0726921	0.0163201	9.72165e-06
(genus Prevotella7 id.11182)	rs118038478	A	G	0.205676	0.0468917	7.85416e-06
(genus Prevotella7 id.11182)	rs12124567	A	G	-0.121281	0.0275017	9.48986e-06
(genus Prevotella7 id.11182)	rs12195431	T	C	0.196528	0.0442322	8.72811e-06
(genus Prevotella7 id.11182)	rs2240542	C	T	0.12085	0.0261776	4.8415e-06
(genus Prevotella7 id.11182)	rs2918132	T	C	0.114648	0.0254916	6.42407e-06
(genus Prevotella7 id.11182)	rs430270	A	C	0.139155	0.0297055	2.86847e-06
(genus Prevotella7 id.11182)	rs57404562	C	A	0.155486	0.0316057	6.2157e-07
(genus Prevotella7 id.11182)	rs79263163	A	C	-0.143982	0.031501	7.51052e-06
(genus Prevotella7 id.11182)	rs9426434	T	C	-0.123657	0.0278514	9.71717e-06
(genus Prevotella7 id.11182)	rs9608249	A	G	-0.158213	0.0336317	2.06685e-06
(genus Prevotella7 id.11182)	rs9959718	G	A	0.133012	0.0275361	1.9006e-06
(genus Prevotella9 id.11183)	rs111509883	T	C	0.171131	0.0347624	1.24388e-06
(genus Prevotella9 id.11183)	rs11685699	C	T	-0.141357	0.0295665	2.02554e-06
(genus Prevotella9 id.11183)	rs117271932	A	G	0.208089	0.0440393	2.81722e-06
(genus Prevotella9 id.11183)	rs12648235	T	C	0.0785902	0.0177676	7.39078e-06
(genus Prevotella9 id.11183)	rs1304512	G	A	0.0761593	0.0165885	5.29078e-06
(genus Prevotella9 id.11183)	rs2104588	C	T	-0.105558	0.023773	8.1298e-06
(genus Prevotella9 id.11183)	rs2495052	A	G	0.0838978	0.0188523	8.9714e-06
(genus Prevotella9 id.11183)	rs2683313	G	A	0.0724576	0.0151603	1.68896e-06
(genus Prevotella9 id.11183)	rs4968431	G	T	0.0640113	0.0144162	8.5844e-06
(genus Prevotella9 id.11183)	rs7237249	C	T	-0.0823764	0.0182126	8.93305e-06
(genus Prevotella9 id.11183)	rs72815774	T	C	-0.176186	0.0393068	8.78294e-06
(genus Prevotella9 id.11183)	rs746764	T	C	-0.0915771	0.0193245	2.04e-06
(genus Prevotella9 id.11183)	rs7976209	T	C	-0.0870786	0.0197951	7.2835e-06
(genus Prevotella9 id.11183)	rs9428102	A	G	-0.0778845	0.0176068	4.61732e-06
(genus Prevotella9 id.11183)	rs9613013	G	A	0.0917591	0.0202697	6.10408e-06
(genus Rikenellaceae RC9 gut group id.11191)	rs12501673	A	G	0.116395	0.0262253	6.28985e-06
(genus Rikenellaceae RC9 gut group id.11191)	rs17032291	T	C	-0.169579	0.0368251	6.60998e-06
(genus Rikenellaceae RC9 gut group id.11191)	rs17582787	A	G	-0.157739	0.0339924	3.55378e-06
(genus Rikenellaceae RC9 gut group id.11191)	rs2074881	T	C	-0.142236	0.032391	9.44778e-06
(genus Rikenellaceae RC9 gut group id.11191)	rs2900503	T	G	0.172329	0.0326671	1.55282e-07
(genus Rikenellaceae RC9 gut group id.11191)	rs2998141	C	T	0.136346	0.0293073	4.42374e-06
(genus Rikenellaceae RC9 gut group id.11191)	rs4270579	A	G	0.118021	0.0271041	5.45645e-06
(genus Rikenellaceae RC9 gut group id.11191)	rs4717843	G	T	-0.119376	0.0260548	4.71726e-06
(genus Rikenellaceae RC9 gut group id.11191)	rs7712231	A	G	0.156284	0.0350462	7.9704e-06
(genus Rikenellaceae RC9 gut group id.11191)	rs80309088	G	A	0.17405	0.0383423	4.55638e-06
(genus Rikenellaceae RC9 gut group id.11191)	rs9887954	G	A	-0.114849	0.0249013	4.80806e-06
(genus Romboutsia id.11347)	rs10279978	A	G	-0.0622202	0.0127675	1.17009e-06
(genus Romboutsia id.11347)	rs11221428	T	C	-0.0726779	0.0158263	6.48649e-06
(genus Romboutsia id.11347)	rs16843578	C	T	-0.0875276	0.0196779	5.08124e-06
(genus Romboutsia id.11347)	rs28603357	T	C	-0.214911	0.0474739	8.52236e-06
(genus Romboutsia id.11347)	rs34302036	G	A	-0.0550261	0.0120835	5.87665e-06
(genus Romboutsia id.11347)	rs61841503	G	A	0.092888	0.0171454	3.99595e-08
(genus Romboutsia id.11347)	rs62504452	A	G	-0.0710048	0.0156654	4.65833e-06
(genus Romboutsia id.11347)	rs7109293	A	G	0.0919112	0.0205738	6.98361e-06
(genus Romboutsia id.11347)	rs75200530	T	G	-0.190644	0.0421065	5.06559e-06
(genus Romboutsia id.11347)	rs75987356	G	A	-0.129578	0.0280454	6.70795e-06
(genus Romboutsia id.11347)	rs77702691	A	G	-0.094406	0.0208544	7.3697e-06
(genus Romboutsia id.11347)	rs9389266	T	G	0.0722815	0.0162353	9.38469e-06
(genus Romboutsia id.11347)	rs9567264	C	T	0.0580018	0.0127495	5.75692e-06
(genus Roseburia id.2012)	rs12740451	T	C	0.0697527	0.0153607	7.3426e-06
(genus Roseburia id.2012)	rs16910295	T	C	-0.0980434	0.020957	2.91112e-06
(genus Roseburia id.2012)	rs2160994	C	T	-0.0550687	0.0112481	9.6984e-07
(genus Roseburia id.2012)	rs2943022	T	C	0.0493786	0.0106763	4.11405e-06
(genus Roseburia id.2012)	rs302266	T	C	-0.0777312	0.0172985	8.12587e-06
(genus Roseburia id.2012)	rs329182	T	C	0.0690327	0.0152884	5.90147e-06
(genus Roseburia id.2012)	rs55858165	A	C	0.179284	0.0404954	9.98964e-06
(genus Roseburia id.2012)	rs57466170	C	T	0.0741405	0.0171601	8.30099e-06
(genus Roseburia id.2012)	rs6445851	A	G	0.0497336	0.0108158	3.5272e-06
(genus Roseburia id.2012)	rs6930661	C	T	-0.0961587	0.0204975	2.47942e-06
(genus Roseburia id.2012)	rs75326254	C	T	-0.104628	0.0230897	7.50205e-06
(genus Roseburia id.2012)	rs78753150	A	C	0.0968739	0.0214067	9.98321e-06
(genus Roseburia id.2012)	rs9300744	C	T	-0.0588452	0.0126228	4.75116e-06
(genus Ruminiclostridium5 id.11355)	rs10827477	A	G	-0.0547387	0.0115163	2.1918e-06
(genus Ruminiclostridium5 id.11355)	rs113753996	T	C	0.0820689	0.0174463	3.98896e-06
(genus Ruminiclostridium5 id.11355)	rs1223978	C	T	-0.0484169	0.0108254	8.16188e-06
(genus Ruminiclostridium5 id.11355)	rs1492620	T	C	-0.0830505	0.0180073	3.52574e-06
(genus Ruminiclostridium5 id.11355)	rs2791343	T	C	0.051717	0.0113369	5.53962e-06
(genus Ruminiclostridium5 id.11355)	rs2833828	G	A	0.0489617	0.0108702	6.81648e-06
(genus Ruminiclostridium5 id.11355)	rs4955951	A	G	-0.0713749	0.0165826	9.9552e-06
(genus Ruminiclostridium5 id.11355)	rs6121460	G	A	0.0932955	0.0199206	2.64107e-06
(genus Ruminiclostridium5 id.11355)	rs79968837	A	G	-0.0950311	0.0193507	1.14623e-06
(genus Ruminiclostridium5 id.11355)	rs8053158	G	A	0.0740543	0.0159151	5.89807e-06
(genus Ruminiclostridium6 id.11356)	rs10829821	T	C	-0.097606	0.0216072	3.47144e-06
(genus Ruminiclostridium6 id.11356)	rs116969552	A	G	-0.166823	0.0376681	9.15946e-06
(genus Ruminiclostridium6 id.11356)	rs11992182	A	C	0.0625299	0.0137876	4.64836e-06
(genus Ruminiclostridium6 id.11356)	rs2548459	C	T	0.0554866	0.0122755	6.40206e-06
(genus Ruminiclostridium6 id.11356)	rs35362464	C	A	0.0720077	0.0165387	8.99146e-06
(genus Ruminiclostridium6 id.11356)	rs61060922	T	G	0.15913	0.0322283	1.08648e-06
(genus Ruminiclostridium6 id.11356)	rs663262	C	T	0.13498	0.0310715	3.39414e-06
(genus Ruminiclostridium6 id.11356)	rs67479537	T	C	0.118994	0.026487	9.30208e-06
(genus Ruminiclostridium6 id.11356)	rs71414120	T	G	0.200894	0.0406434	1.07696e-06
(genus Ruminiclostridium6 id.11356)	rs72991535	T	G	0.135604	0.0295174	4.9537e-06
(genus Ruminiclostridium6 id.11356)	rs73176030	T	C	0.058665	0.013208	7.28887e-06
(genus Ruminiclostridium6 id.11356)	rs77193512	A	G	0.0736533	0.0153163	1.29587e-06
(genus Ruminiclostridium6 id.11356)	rs792058	G	A	0.0554234	0.0125423	8.57946e-06
(genus Ruminiclostridium6 id.11356)	rs79968172	G	A	0.11614	0.0243083	1.66054e-06
(genus Ruminiclostridium6 id.11356)	rs9555756	A	C	-0.0804138	0.0176692	7.10133e-06
(genus Ruminiclostridium9 id.11357)	rs12040548	G	T	0.0570422	0.0122359	3.14869e-06
(genus Ruminiclostridium9 id.11357)	rs6082461	C	A	-0.0586425	0.0131004	4.86598e-06
(genus Ruminiclostridium9 id.11357)	rs7137760	C	T	0.050797	0.0112182	7.06903e-06
(genus Ruminiclostridium9 id.11357)	rs74303178	T	C	0.0532742	0.0119274	7.91571e-06
(genus Ruminiclostridium9 id.11357)	rs78191726	T	C	0.0944998	0.0210206	7.58281e-06
(genus Ruminiclostridium9 id.11357)	rs918449	G	A	0.0950908	0.0197177	2.55994e-06
(genus Ruminiclostridium9 id.11357)	rs9522712	T	C	0.0699728	0.0154939	4.65961e-06
(genus Ruminiclostridium9 id.11357)	rs9809789	C	T	-0.0717454	0.0159673	8.71967e-06
(genus Ruminococcaceae NK4A214 group id.11358)	rs11241747	T	C	-0.0533858	0.0120035	6.58977e-06
(genus Ruminococcaceae NK4A214 group id.11358)	rs11586410	G	A	-0.0863422	0.0169937	3.66277e-07
(genus Ruminococcaceae NK4A214 group id.11358)	rs12642039	C	T	0.0553003	0.0119397	3.43005e-06
(genus Ruminococcaceae NK4A214 group id.11358)	rs12731	A	G	-0.0527684	0.0115053	4.87237e-06
(genus Ruminococcaceae NK4A214 group id.11358)	rs13087692	G	T	-0.0574623	0.012594	8.69221e-06
(genus Ruminococcaceae NK4A214 group id.11358)	rs136761	A	G	0.0587521	0.0119155	8.15192e-07
(genus Ruminococcaceae NK4A214 group id.11358)	rs147475196	A	G	-0.133769	0.0295196	4.72498e-06
(genus Ruminococcaceae NK4A214 group id.11358)	rs35559912	T	C	-0.0925071	0.0203674	4.89024e-06
(genus Ruminococcaceae NK4A214 group id.11358)	rs4814689	C	T	-0.1083	0.0230708	4.55187e-06
(genus Ruminococcaceae NK4A214 group id.11358)	rs5994253	A	G	-0.0811302	0.0157621	2.35185e-07
(genus Ruminococcaceae NK4A214 group id.11358)	rs62027366	T	C	0.0615389	0.0137612	6.58461e-06
(genus Ruminococcaceae NK4A214 group id.11358)	rs6681678	T	C	0.100174	0.024	9.0494e-06
(genus Ruminococcaceae NK4A214 group id.11358)	rs7573569	T	C	0.107739	0.0233638	3.23139e-06
(genus Ruminococcaceae UCG002 id.11360)	rs10916131	C	T	-0.069333	0.0146753	2.87495e-06
(genus Ruminococcaceae UCG002 id.11360)	rs10927423	C	A	-0.0713617	0.0147712	8.49513e-07
(genus Ruminococcaceae UCG002 id.11360)	rs10964441	G	A	-0.14906	0.034486	7.45109e-06
(genus Ruminococcaceae UCG002 id.11360)	rs113147300	A	G	-0.075842	0.0164562	7.69148e-06
(genus Ruminococcaceae UCG002 id.11360)	rs11607472	A	G	-0.0780229	0.0176325	7.18671e-06
(genus Ruminococcaceae UCG002 id.11360)	rs116974815	C	A	-0.189731	0.0396566	2.02516e-06
(genus Ruminococcaceae UCG002 id.11360)	rs11750293	G	T	-0.0578304	0.0120512	1.76137e-06
(genus Ruminococcaceae UCG002 id.11360)	rs12463378	A	G	-0.0522061	0.0112086	2.95522e-06
(genus Ruminococcaceae UCG002 id.11360)	rs15256	C	T	0.0732376	0.016834	9.45649e-06
(genus Ruminococcaceae UCG002 id.11360)	rs55793120	T	C	0.137396	0.027414	4.80673e-07
(genus Ruminococcaceae UCG002 id.11360)	rs57079348	T	G	-0.0765729	0.0172819	7.21822e-06
(genus Ruminococcaceae UCG002 id.11360)	rs6542556	G	A	-0.050974	0.011406	7.86122e-06
(genus Ruminococcaceae UCG002 id.11360)	rs6793778	T	C	0.0558706	0.0125258	9.81296e-06
(genus Ruminococcaceae UCG002 id.11360)	rs7120052	A	C	0.0624796	0.0135523	1.96897e-06
(genus Ruminococcaceae UCG002 id.11360)	rs7155595	C	A	0.0569929	0.0116986	1.14932e-06
(genus Ruminococcaceae UCG002 id.11360)	rs7249614	G	A	0.0492778	0.0110807	9.07382e-06
(genus Ruminococcaceae UCG002 id.11360)	rs76847269	A	G	0.163508	0.0356151	5.1719e-06
(genus Ruminococcaceae UCG002 id.11360)	rs77564310	A	C	-0.0713093	0.0140855	3.28617e-07
(genus Ruminococcaceae UCG002 id.11360)	rs79016051	C	T	-0.0887747	0.0189424	2.33744e-06
(genus Ruminococcaceae UCG002 id.11360)	rs882348	A	G	-0.0799946	0.0178618	5.44854e-06
(genus Ruminococcaceae UCG003 id.11361)	rs10490280	C	T	-0.0672094	0.0143309	4.15547e-06
(genus Ruminococcaceae UCG003 id.11361)	rs11243416	T	C	-0.0925653	0.0191203	1.66882e-06
(genus Ruminococcaceae UCG003 id.11361)	rs11613919	G	T	0.0727604	0.0155716	1.6251e-06
(genus Ruminococcaceae UCG003 id.11361)	rs16959793	A	C	-0.062527	0.0131259	2.21707e-06
(genus Ruminococcaceae UCG003 id.11361)	rs2523124	C	T	0.0546625	0.0120823	5.78376e-06
(genus Ruminococcaceae UCG003 id.11361)	rs3013089	G	A	-0.0551473	0.0120346	4.38137e-06
(genus Ruminococcaceae UCG003 id.11361)	rs4452755	A	C	-0.0634463	0.0134741	3.29337e-06
(genus Ruminococcaceae UCG003 id.11361)	rs4532474	G	A	0.0769231	0.017045	4.82125e-06
(genus Ruminococcaceae UCG003 id.11361)	rs646327	G	A	0.0586696	0.0118369	7.83177e-07
(genus Ruminococcaceae UCG003 id.11361)	rs6759615	A	G	0.102523	0.0200204	7.86231e-07
(genus Ruminococcaceae UCG003 id.11361)	rs73341549	T	C	-0.169857	0.0318768	1.50952e-07
(genus Ruminococcaceae UCG003 id.11361)	rs78720113	A	G	-0.115348	0.0249601	7.59259e-06
(genus Ruminococcaceae UCG004 id.11362)	rs10976229	T	G	0.095976	0.0214554	7.04482e-06
(genus Ruminococcaceae UCG004 id.11362)	rs11961899	G	A	-0.0707825	0.0161381	9.18015e-06
(genus Ruminococcaceae UCG004 id.11362)	rs12125734	G	T	0.133972	0.0257416	2.09426e-07
(genus Ruminococcaceae UCG004 id.11362)	rs2248146	T	C	0.0689452	0.0153649	8.19993e-06
(genus Ruminococcaceae UCG004 id.11362)	rs3800154	A	C	-0.0797959	0.0177639	6.11575e-06
(genus Ruminococcaceae UCG004 id.11362)	rs511258	G	A	-0.0757474	0.0162475	4.52054e-06
(genus Ruminococcaceae UCG004 id.11362)	rs550351	A	C	0.078587	0.018003	9.43127e-06
(genus Ruminococcaceae UCG004 id.11362)	rs6769553	A	G	0.0849743	0.0157451	7.91061e-08
(genus Ruminococcaceae UCG004 id.11362)	rs7569771	A	G	-0.075914	0.0170308	8.1197e-06
(genus Ruminococcaceae UCG004 id.11362)	rs872501	G	A	0.116125	0.025946	5.80805e-06
(genus Ruminococcaceae UCG004 id.11362)	rs9818949	T	G	-0.0859927	0.0188671	5.38828e-06
(genus Ruminococcaceae UCG005 id.11363)	rs10873449	C	T	-0.0654843	0.0143973	4.11169e-06
(genus Ruminococcaceae UCG005 id.11363)	rs10937802	A	G	-0.0755811	0.0168226	8.17354e-06
(genus Ruminococcaceae UCG005 id.11363)	rs10950694	C	T	-0.0577628	0.011412	4.29804e-07
(genus Ruminococcaceae UCG005 id.11363)	rs114279581	A	G	-0.146604	0.0316034	3.21855e-06
(genus Ruminococcaceae UCG005 id.11363)	rs12288512	A	G	0.066635	0.0144356	3.10277e-06
(genus Ruminococcaceae UCG005 id.11363)	rs12458218	T	C	0.0677322	0.0144525	2.41024e-06
(genus Ruminococcaceae UCG005 id.11363)	rs2893871	G	A	-0.073644	0.015548	3.53843e-06
(genus Ruminococcaceae UCG005 id.11363)	rs34781347	G	A	0.188685	0.0386484	6.04728e-07
(genus Ruminococcaceae UCG005 id.11363)	rs55793120	T	C	0.121548	0.0279546	7.37038e-06
(genus Ruminococcaceae UCG005 id.11363)	rs72776570	C	A	0.087067	0.0197179	5.3571e-06
(genus Ruminococcaceae UCG005 id.11363)	rs7449320	C	A	0.0599163	0.0130836	4.80773e-06
(genus Ruminococcaceae UCG005 id.11363)	rs7555878	G	A	-0.0586677	0.0125277	2.81022e-06
(genus Ruminococcaceae UCG005 id.11363)	rs7586445	G	A	0.0782349	0.0176458	8.81455e-06
(genus Ruminococcaceae UCG005 id.11363)	rs898577	C	T	0.123012	0.0286671	7.46311e-06
(genus Ruminococcaceae UCG009 id.11366)	rs12508214	C	T	-0.0774649	0.0168937	4.75488e-06
(genus Ruminococcaceae UCG009 id.11366)	rs138460696	A	G	0.139274	0.0315794	9.80844e-06
(genus Ruminococcaceae UCG009 id.11366)	rs1550196	A	G	-0.130842	0.0262478	1.13287e-06
(genus Ruminococcaceae UCG009 id.11366)	rs2058609	G	A	-0.0816464	0.017472	3.12486e-06
(genus Ruminococcaceae UCG009 id.11366)	rs2192926	A	G	-0.089048	0.0192989	4.87742e-06
(genus Ruminococcaceae UCG009 id.11366)	rs4079028	C	T	0.0915623	0.019936	3.28246e-06
(genus Ruminococcaceae UCG009 id.11366)	rs4708333	T	G	-0.084033	0.0174757	1.56246e-06
(genus Ruminococcaceae UCG009 id.11366)	rs6952765	G	A	0.0732099	0.0166777	8.13055e-06
(genus Ruminococcaceae UCG009 id.11366)	rs758191	T	G	0.17702	0.0375113	9.0099e-06
(genus Ruminococcaceae UCG009 id.11366)	rs78410648	A	G	0.120989	0.0277317	9.67208e-06
(genus Ruminococcaceae UCG009 id.11366)	rs9558661	T	C	-0.0897823	0.0200739	7.00842e-06
(genus Ruminococcaceae UCG010 id.11367)	rs12597105	A	G	-0.0670855	0.0144415	4.87304e-06
(genus Ruminococcaceae UCG010 id.11367)	rs2820282	C	A	0.0592304	0.0125917	2.85384e-06
(genus Ruminococcaceae UCG010 id.11367)	rs682403	A	G	-0.0588161	0.0124671	2.36537e-06
(genus Ruminococcaceae UCG010 id.11367)	rs6958419	C	T	-0.0585718	0.0124994	2.84165e-06
(genus Ruminococcaceae UCG010 id.11367)	rs73218807	G	A	-0.166211	0.0367938	6.43028e-06
(genus Ruminococcaceae UCG010 id.11367)	rs7441445	T	C	0.05695	0.0126502	6.8019e-06
(genus Ruminococcaceae UCG011 id.11368)	rs10274562	C	T	0.110917	0.0244556	6.49606e-06
(genus Ruminococcaceae UCG011 id.11368)	rs12636310	G	A	0.132725	0.0282037	2.81235e-06
(genus Ruminococcaceae UCG011 id.11368)	rs12724320	C	T	-0.120881	0.0249229	1.51985e-06
(genus Ruminococcaceae UCG011 id.11368)	rs1416041	A	C	-0.182339	0.0339898	7.04417e-08
(genus Ruminococcaceae UCG011 id.11368)	rs2729556	T	C	0.109097	0.0233699	3.18676e-06
(genus Ruminococcaceae UCG011 id.11368)	rs4490371	T	C	-0.111816	0.0248963	7.74622e-06
(genus Ruminococcaceae UCG011 id.11368)	rs79113084	C	T	-0.152166	0.0317519	2.06125e-06
(genus Ruminococcaceae UCG011 id.11368)	rs9729514	G	A	-0.184934	0.0394616	2.36772e-06
(genus Ruminococcaceae UCG013 id.11370)	rs11581881	C	T	0.0661211	0.0144736	4.72585e-06
(genus Ruminococcaceae UCG013 id.11370)	rs12189346	G	A	0.0684961	0.014558	1.67954e-06
(genus Ruminococcaceae UCG013 id.11370)	rs12336782	T	C	-0.0856047	0.0189311	8.603e-06
(genus Ruminococcaceae UCG013 id.11370)	rs12485353	G	A	-0.0607903	0.0130847	4.19382e-06
(genus Ruminococcaceae UCG013 id.11370)	rs12781711	C	T	-0.0656129	0.0117477	2.553e-08
(genus Ruminococcaceae UCG013 id.11370)	rs16918863	A	C	0.111491	0.0240157	4.15499e-06
(genus Ruminococcaceae UCG013 id.11370)	rs2730183	G	A	-0.0488692	0.0109907	8.43782e-06
(genus Ruminococcaceae UCG013 id.11370)	rs4385846	T	G	-0.0598404	0.0131807	6.46205e-06
(genus Ruminococcaceae UCG013 id.11370)	rs75088940	T	C	-0.0942968	0.0200712	2.55399e-06
(genus Ruminococcaceae UCG013 id.11370)	rs76973485	G	T	0.194976	0.0418213	3.34981e-06
(genus Ruminococcaceae UCG013 id.11370)	rs9313055	T	C	0.105087	0.023446	9.54707e-06
(genus Ruminococcaceae UCG014 id.11371)	rs10495392	T	C	0.082486	0.0187194	9.96323e-06
(genus Ruminococcaceae UCG014 id.11371)	rs10791168	G	A	0.0664624	0.0150069	9.7618e-06
(genus Ruminococcaceae UCG014 id.11371)	rs10941294	C	T	-0.122057	0.0260017	2.39701e-06
(genus Ruminococcaceae UCG014 id.11371)	rs115777838	T	C	-0.18835	0.0386643	4.62328e-07
(genus Ruminococcaceae UCG014 id.11371)	rs12638134	T	G	0.0582548	0.0119657	1.21143e-06
(genus Ruminococcaceae UCG014 id.11371)	rs34402072	C	T	-0.0688023	0.0156083	9.80438e-06
(genus Ruminococcaceae UCG014 id.11371)	rs56105232	G	A	0.139276	0.0299132	2.9128e-06
(genus Ruminococcaceae UCG014 id.11371)	rs72809222	T	C	0.0671775	0.0139838	2.4119e-06
(genus Ruminococcaceae UCG014 id.11371)	rs853612	A	G	-0.0528257	0.0119367	9.75461e-06
(genus Ruminococcaceae UCG014 id.11371)	rs995642	C	T	0.060048	0.0126417	1.90222e-06
(genus Ruminococcus1 id.11373)	rs10167839	A	G	0.0519509	0.0116306	8.09245e-06
(genus Ruminococcus1 id.11373)	rs11783695	G	T	-0.0734114	0.0161398	4.72683e-06
(genus Ruminococcus1 id.11373)	rs17781867	C	T	0.0999271	0.0211728	1.96336e-06
(genus Ruminococcus1 id.11373)	rs3819978	C	T	-0.11504	0.0260137	8.74138e-06
(genus Ruminococcus1 id.11373)	rs6105066	T	C	-0.0607052	0.013425	5.05918e-06
(genus Ruminococcus1 id.11373)	rs6493760	T	C	-0.0535262	0.0115885	3.38361e-06
(genus Ruminococcus1 id.11373)	rs7117576	A	G	0.0829505	0.0170891	6.47978e-07
(genus Ruminococcus1 id.11373)	rs7583465	C	T	0.0527654	0.0112619	2.55611e-06
(genus Ruminococcus1 id.11373)	rs78572139	G	A	0.125038	0.0279411	5.23106e-06
(genus Ruminococcus1 id.11373)	rs78613526	G	A	0.167497	0.0367639	5.11423e-06
(genus Ruminococcus2 id.11374)	rs12406309	A	C	-0.063193	0.0142275	9.78949e-06
(genus Ruminococcus2 id.11374)	rs12986628	T	C	-0.0665937	0.0140168	2.142e-06
(genus Ruminococcus2 id.11374)	rs1819812	G	T	0.0842356	0.0184893	5.28433e-06
(genus Ruminococcus2 id.11374)	rs2368224	T	G	0.199648	0.0438453	3.62928e-06
(genus Ruminococcus2 id.11374)	rs2846589	T	G	-0.0522093	0.0116382	7.58892e-06
(genus Ruminococcus2 id.11374)	rs2997412	G	A	0.0568439	0.0122325	4.22114e-06
(genus Ruminococcus2 id.11374)	rs4400279	A	G	0.0546114	0.0120077	5.79923e-06
(genus Ruminococcus2 id.11374)	rs4799823	C	T	0.0837001	0.0182263	5.40132e-06
(genus Ruminococcus2 id.11374)	rs55707116	C	A	0.0865522	0.0189141	8.0059e-06
(genus Ruminococcus2 id.11374)	rs58681734	A	G	0.0723875	0.0160787	4.18177e-06
(genus Ruminococcus2 id.11374)	rs61791565	T	C	-0.0523503	0.0117119	6.78938e-06
(genus Ruminococcus2 id.11374)	rs75140805	T	G	0.0836825	0.0176445	3.95294e-06
(genus Ruminococcus2 id.11374)	rs7635831	G	A	0.0618344	0.0129031	1.98052e-06
(genus Ruminococcus2 id.11374)	rs7693984	G	A	-0.102822	0.0235087	9.42128e-06
(genus Ruminococcus2 id.11374)	rs78120384	A	G	-0.192815	0.0392045	3.31184e-07
(genus Ruminococcus gauvreauii group id.11342)	rs10931481	A	G	-0.0610096	0.0130484	3.38213e-06
(genus Ruminococcus gauvreauii group id.11342)	rs12079579	A	G	0.0955324	0.0213436	5.03721e-06
(genus Ruminococcus gauvreauii group id.11342)	rs12539819	C	T	0.110654	0.0240684	4.49376e-06
(genus Ruminococcus gauvreauii group id.11342)	rs1391597	C	T	0.0590284	0.0124874	1.85964e-06
(genus Ruminococcus gauvreauii group id.11342)	rs2047242	A	G	-0.067603	0.0133738	2.46371e-07
(genus Ruminococcus gauvreauii group id.11342)	rs2166943	C	A	-0.0566974	0.0123497	5.27716e-06
(genus Ruminococcus gauvreauii group id.11342)	rs289410	A	G	0.0654926	0.0139101	2.27463e-06
(genus Ruminococcus gauvreauii group id.11342)	rs431418	G	A	0.094737	0.0210157	5.53669e-06
(genus Ruminococcus gauvreauii group id.11342)	rs71386687	T	G	0.121037	0.02386	2.90764e-07
(genus Ruminococcus gauvreauii group id.11342)	rs73802842	C	A	0.0736808	0.0169665	7.48032e-06
(genus Ruminococcus gauvreauii group id.11342)	rs9870933	G	A	-0.0621643	0.0126072	8.49122e-07
(genus Ruminococcus gnavus group id.14376)	rs11597105	A	G	0.114673	0.0250653	6.94864e-06
(genus Ruminococcus gnavus group id.14376)	rs11864644	T	C	-0.139804	0.0318253	5.00876e-06
(genus Ruminococcus gnavus group id.14376)	rs12136548	C	T	0.0901946	0.0196476	3.09628e-06
(genus Ruminococcus gnavus group id.14376)	rs12989336	G	A	-0.0846861	0.0187936	7.11803e-06
(genus Ruminococcus gnavus group id.14376)	rs13163520	G	A	-0.127377	0.0233883	5.61009e-08
(genus Ruminococcus gnavus group id.14376)	rs2909242	A	C	0.0909965	0.018351	7.40952e-07
(genus Ruminococcus gnavus group id.14376)	rs3124783	G	A	0.11599	0.0249099	2.6652e-06
(genus Ruminococcus gnavus group id.14376)	rs4388134	T	C	0.0904997	0.0203544	9.11633e-06
(genus Ruminococcus gnavus group id.14376)	rs62167033	T	C	0.185289	0.0396295	3.49526e-06
(genus Ruminococcus gnavus group id.14376)	rs78399089	T	C	0.144445	0.0326618	6.62995e-06
(genus Ruminococcus gnavus group id.14376)	rs934940	A	C	-0.105045	0.0229588	2.73703e-06
(genus Ruminococcus torques group id.14377)	rs10904297	A	G	-0.167804	0.0389812	2.68714e-06
(genus Ruminococcus torques group id.14377)	rs10967781	C	A	0.0507994	0.0113322	8.36874e-06
(genus Ruminococcus torques group id.14377)	rs12434631	A	G	0.074697	0.0153401	2.77249e-06
(genus Ruminococcus torques group id.14377)	rs1475330	C	T	-0.0523492	0.01182	8.1343e-06
(genus Ruminococcus torques group id.14377)	rs35866622	T	C	-0.0612024	0.0109421	2.21335e-08
(genus Ruminococcus torques group id.14377)	rs4073731	T	C	0.0651948	0.0142221	4.05247e-06
(genus Ruminococcus torques group id.14377)	rs77034621	T	G	-0.151553	0.0335878	6.06876e-06
(genus Sellimonas id.14369)	rs113379006	T	C	-0.162759	0.0357025	7.20775e-06
(genus Sellimonas id.14369)	rs13417181	T	C	0.166509	0.0337521	7.61746e-07
(genus Sellimonas id.14369)	rs2016057	C	A	0.125878	0.0256153	1.02698e-06
(genus Sellimonas id.14369)	rs2187447	A	C	0.243457	0.0527695	3.97805e-06
(genus Sellimonas id.14369)	rs2371572	A	C	0.127349	0.0250862	4.46355e-07
(genus Sellimonas id.14369)	rs41816	A	G	0.132201	0.0291087	8.39363e-06
(genus Sellimonas id.14369)	rs4600608	G	A	0.137152	0.0301702	4.94846e-06
(genus Sellimonas id.14369)	rs553697	C	T	0.153767	0.0339099	6.12774e-06
(genus Sellimonas id.14369)	rs56203279	T	C	-0.124045	0.0269115	3.71997e-06
(genus Senegalimassilia id.11160)	rs10036909	C	T	0.185519	0.0400881	8.05434e-06
(genus Senegalimassilia id.11160)	rs11787826	C	A	0.081327	0.0171154	2.63463e-06
(genus Senegalimassilia id.11160)	rs1990708	A	C	-0.109619	0.0247785	8.90574e-06
(genus Senegalimassilia id.11160)	rs2017373	C	T	0.0782258	0.0176841	9.50298e-06
(genus Senegalimassilia id.11160)	rs7225245	A	G	-0.079173	0.0170421	4.18013e-06
(genus Slackia id.825)	rs10409783	G	A	-0.0950828	0.0211239	7.69591e-06
(genus Slackia id.825)	rs12440440	A	G	0.0901934	0.0190582	2.62869e-06
(genus Slackia id.825)	rs16894137	C	T	-0.122792	0.0263047	2.71181e-06
(genus Slackia id.825)	rs35156985	T	C	-0.155709	0.0348085	8.05954e-06
(genus Slackia id.825)	rs4492265	G	A	0.0905757	0.0191658	2.40924e-06
(genus Slackia id.825)	rs8901	C	T	0.0934594	0.0186813	6.07002e-07
(genus Streptococcus id.1853)	rs10028567	C	T	-0.0921167	0.0191881	7.30348e-06
(genus Streptococcus id.1853)	rs10448310	A	G	-0.0517935	0.0111324	3.30704e-06
(genus Streptococcus id.1853)	rs11110281	T	C	-0.137519	0.0227398	2.58315e-09
(genus Streptococcus id.1853)	rs11720390	G	A	0.107024	0.0228121	3.59484e-06
(genus Streptococcus id.1853)	rs11764382	A	G	-0.0695345	0.0143671	1.28632e-06
(genus Streptococcus id.1853)	rs17708276	A	G	-0.0793955	0.0170628	3.04096e-06
(genus Streptococcus id.1853)	rs1918540	A	G	-0.059639	0.0128148	2.44068e-06
(genus Streptococcus id.1853)	rs2370083	G	T	-0.0816836	0.0185851	9.75237e-06
(genus Streptococcus id.1853)	rs57646748	G	A	-0.0907696	0.0200344	5.47545e-06
(genus Streptococcus id.1853)	rs6806351	T	C	-0.0633829	0.0136647	4.93867e-06
(genus Streptococcus id.1853)	rs71481756	T	G	0.0931048	0.0207949	6.51478e-06
(genus Streptococcus id.1853)	rs7916711	A	G	0.102891	0.0217362	2.717e-06
(genus Subdoligranulum id.2070)	rs10065321	T	C	-0.0512828	0.0108105	2.10155e-06
(genus Subdoligranulum id.2070)	rs10497836	T	C	0.0524065	0.0118697	8.37954e-06
(genus Subdoligranulum id.2070)	rs1667315	G	A	0.0485017	0.0107452	6.7214e-06
(genus Subdoligranulum id.2070)	rs2114677	C	T	-0.104176	0.0230829	2.71725e-06
(genus Subdoligranulum id.2070)	rs2171249	C	T	0.106744	0.0233213	4.50557e-06
(genus Subdoligranulum id.2070)	rs3761728	G	T	0.0543458	0.0118866	3.8675e-06
(genus Subdoligranulum id.2070)	rs4347804	G	A	-0.166063	0.0357483	2.18404e-06
(genus Subdoligranulum id.2070)	rs6555306	C	T	0.0740777	0.0155463	2.80666e-06
(genus Subdoligranulum id.2070)	rs75158211	T	C	-0.072343	0.015933	7.5216e-06
(genus Subdoligranulum id.2070)	rs76528319	G	T	-0.143279	0.0310662	7.41396e-06
(genus Sutterella id.2896)	rs1145877	G	A	0.073548	0.0162413	7.19946e-06
(genus Sutterella id.2896)	rs11591622	T	G	-0.0688382	0.0151375	6.4986e-06
(genus Sutterella id.2896)	rs13173038	A	G	-0.0718076	0.0151627	2.72986e-06
(genus Sutterella id.2896)	rs143438747	T	C	-0.145793	0.0306867	3.2802e-06
(genus Sutterella id.2896)	rs2050185	A	G	-0.0575138	0.0128766	7.96948e-06
(genus Sutterella id.2896)	rs2321387	G	A	-0.0592876	0.0124509	1.86518e-06
(genus Sutterella id.2896)	rs2613606	T	C	0.0556794	0.0124117	7.20228e-06
(genus Sutterella id.2896)	rs607327	T	C	-0.0578334	0.0129053	6.63056e-06
(genus Sutterella id.2896)	rs62501473	G	A	0.0694233	0.0149416	5.51849e-06
(genus Sutterella id.2896)	rs7499539	A	G	0.0617478	0.0130998	2.35771e-06
(genus Sutterella id.2896)	rs7638039	T	C	0.0645624	0.0143887	8.66403e-06
(genus Sutterella id.2896)	rs9350083	T	G	-0.0593069	0.0133929	8.22773e-06
(genus Terrisporobacter id.11348)	rs1883097	C	T	0.226399	0.0454642	4.15786e-07
(genus Terrisporobacter id.11348)	rs2569953	C	A	0.0775591	0.0174641	8.95014e-06
(genus Terrisporobacter id.11348)	rs2872237	A	C	0.0814505	0.0175943	3.97137e-06
(genus Terrisporobacter id.11348)	rs58405430	G	T	0.134617	0.0301177	7.93707e-06
(genus Terrisporobacter id.11348)	rs7184125	T	C	0.091256	0.0205493	8.48106e-06
(genus Turicibacter id.2162)	rs11054680	T	C	-0.104751	0.0226997	2.30978e-06
(genus Turicibacter id.2162)	rs11666533	C	T	-0.111689	0.0248436	7.37106e-06
(genus Turicibacter id.2162)	rs149744580	A	G	0.169883	0.0315478	7.00971e-08
(genus Turicibacter id.2162)	rs2834977	T	C	-0.0959995	0.0208261	3.95585e-06
(genus Turicibacter id.2162)	rs2952020	A	G	0.0759019	0.0165764	5.63313e-06
(genus Turicibacter id.2162)	rs3734633	G	A	-0.120957	0.02683	5.31912e-06
(genus Turicibacter id.2162)	rs4869133	G	A	0.131186	0.027197	2.5537e-06
(genus Turicibacter id.2162)	rs55756211	T	C	-0.115115	0.0240708	2.8053e-06
(genus Turicibacter id.2162)	rs7199484	G	A	-0.0731428	0.0160172	5.7666e-06
(genus Tyzzerella3 id.11335)	rs10898797	C	T	0.12238	0.0274683	8.85442e-06
(genus Tyzzerella3 id.11335)	rs112102233	A	G	-0.216348	0.0477575	6.17675e-06
(genus Tyzzerella3 id.11335)	rs1232220	T	G	0.143869	0.031828	7.90788e-06
(genus Tyzzerella3 id.11335)	rs17706273	T	C	-0.140368	0.0274708	5.87814e-07
(genus Tyzzerella3 id.11335)	rs191093	G	A	0.159008	0.0353306	6.76394e-06
(genus Tyzzerella3 id.11335)	rs4904512	T	C	-0.117151	0.0250306	3.09272e-06
(genus Tyzzerella3 id.11335)	rs55799124	A	G	-0.11435	0.0238604	1.33549e-06
(genus Tyzzerella3 id.11335)	rs67476743	T	G	0.132164	0.022208	3.7405e-09
(genus Tyzzerella3 id.11335)	rs7019909	T	C	0.144156	0.0301626	1.76121e-06
(genus Tyzzerella3 id.11335)	rs7333521	T	C	-0.207191	0.0453121	4.87607e-06
(genus Tyzzerella3 id.11335)	rs75091807	G	T	-0.184966	0.0383029	1.70675e-06
(genus Tyzzerella3 id.11335)	rs7561370	C	T	-0.131341	0.0286292	1.51604e-06
(unknown genus id.1000000073)	rs10517600	G	T	-0.0626993	0.0139364	6.82763e-06
(unknown genus id.1000000073)	rs10904722	C	T	-0.0672314	0.0147123	5.04836e-06
(unknown genus id.1000000073)	rs118104867	C	T	0.214464	0.0455098	3.43598e-06
(unknown genus id.1000000073)	rs13409132	A	G	-0.165419	0.0352154	4.3723e-06
(unknown genus id.1000000073)	rs17121075	G	A	0.0769254	0.0172234	7.91425e-06
(unknown genus id.1000000073)	rs2191834	T	G	-0.0746375	0.0159136	2.50196e-06
(unknown genus id.1000000073)	rs28691777	C	T	0.137134	0.0266996	6.95697e-07
(unknown genus id.1000000073)	rs34088226	A	G	-0.117807	0.026924	7.66214e-06
(unknown genus id.1000000073)	rs55682560	C	T	-0.131519	0.0261319	4.97038e-07
(unknown genus id.1000000073)	rs6588624	A	G	0.0662317	0.0138147	1.79287e-06
(unknown genus id.1000000073)	rs66714985	A	C	0.116908	0.0252447	4.85333e-06
(unknown genus id.1000000073)	rs7226487	A	G	-0.0643682	0.0138701	3.58286e-06
(unknown genus id.1000000073)	rs7538034	T	G	-0.078598	0.0165982	2.36706e-06
(unknown genus id.1000000073)	rs7725895	A	G	-0.116224	0.0240367	3.94357e-06
(unknown genus id.1000000073)	rs989682	A	G	0.070194	0.0155364	6.84715e-06
(unknown genus id.1000001215)	rs11150282	T	C	0.098235	0.0197127	7.36055e-07
(unknown genus id.1000001215)	rs113884518	T	C	-0.20591	0.0455376	7.7398e-06
(unknown genus id.1000001215)	rs28678345	T	C	0.213083	0.0471377	8.05954e-06
(unknown genus id.1000001215)	rs367480	A	G	0.0841649	0.0185948	7.52419e-06
(unknown genus id.1000001215)	rs4129395	G	A	0.0904264	0.0185253	1.21742e-06
(unknown genus id.1000001215)	rs789069	A	C	-0.10413	0.0234459	6.5001e-06
(unknown genus id.1000001215)	rs79790072	T	C	0.226103	0.0488017	3.5381e-06
(unknown genus id.1000001215)	rs8028558	A	G	0.08346	0.0188504	9.78228e-06
(unknown genus id.1000001215)	rs9864379	T	C	-0.160521	0.0292752	4.65876e-08
(unknown genus id.1000005472)	rs11779863	G	A	-0.0772768	0.0172171	6.68852e-06
(unknown genus id.1000005472)	rs12566890	T	G	-0.103134	0.0241775	8.11204e-06
(unknown genus id.1000005472)	rs13100746	C	T	0.0638979	0.0142685	7.28853e-06
(unknown genus id.1000005472)	rs17235252	T	C	-0.122002	0.0255463	2.15879e-06
(unknown genus id.1000005472)	rs3932485	C	T	0.0626209	0.0141623	9.92865e-06
(unknown genus id.1000005472)	rs515984	C	T	0.0875451	0.0190685	6.61363e-06
(unknown genus id.1000005472)	rs638542	A	G	0.070592	0.0157049	5.17285e-06
(unknown genus id.1000005472)	rs74603314	T	C	0.230767	0.0489701	2.27641e-06
(unknown genus id.1000005472)	rs7706512	A	G	-0.0657351	0.0138979	2.27206e-06
(unknown genus id.1000005472)	rs7801843	A	G	-0.0869495	0.0194509	9.46891e-06
(unknown genus id.1000005472)	rs7853673	A	G	0.0624389	0.0139833	6.73256e-06
(unknown genus id.1000005472)	rs949341	A	G	-0.0656602	0.0147216	7.73286e-06
(unknown genus id.1000005479)	rs10872669	G	A	0.123071	0.0275665	9.49008e-06
(unknown genus id.1000005479)	rs12748533	G	T	-0.0821108	0.0172701	2.59018e-06
(unknown genus id.1000005479)	rs17043785	T	C	-0.176187	0.0347133	5.11835e-07
(unknown genus id.1000005479)	rs1850003	A	G	0.084048	0.0177806	2.4053e-06
(unknown genus id.1000005479)	rs61508842	T	C	0.122574	0.0272389	7.82781e-06
(unknown genus id.1000005479)	rs738193	T	C	0.0847328	0.0165856	3.82164e-07
(unknown genus id.1000005479)	rs78609301	A	G	-0.0867065	0.0195709	7.093e-06
(unknown genus id.1000005479)	rs941000	T	C	-0.0850266	0.0163382	3.15559e-07
(unknown genus id.1000006162)	rs11251024	G	A	0.104201	0.0206737	6.62796e-07
(unknown genus id.1000006162)	rs11606187	A	G	-0.154539	0.0326288	3.30583e-06
(unknown genus id.1000006162)	rs13385922	T	C	0.0929494	0.0201348	3.96826e-06
(unknown genus id.1000006162)	rs166849	A	G	-0.0911053	0.0202239	7.73891e-06
(unknown genus id.1000006162)	rs2172426	T	C	0.10212	0.0198947	3.17424e-07
(unknown genus id.1000006162)	rs267959	G	A	-0.0988612	0.0209676	2.61993e-06
(unknown genus id.1000006162)	rs4383094	C	T	-0.149188	0.0320662	4.28134e-06
(unknown genus id.1000006162)	rs60775321	T	C	-0.0962425	0.0213842	7.10461e-06
(unknown genus id.1000006162)	rs72671304	T	C	0.172322	0.0370028	3.79577e-06
(unknown genus id.1000006162)	rs7911787	G	T	-0.223071	0.0470232	3.38821e-06
(unknown genus id.1000006162)	rs8126061	T	C	-0.159135	0.0351904	7.36326e-06
(unknown genus id.1000006162)	rs9542068	T	C	0.0990709	0.0218149	6.52334e-06
(unknown genus id.1868)	rs1044939	C	T	0.109022	0.0242017	7.01698e-06
(unknown genus id.1868)	rs115372687	A	G	0.108994	0.0243264	9.12788e-06
(unknown genus id.1868)	rs12634544	T	C	-0.0813051	0.015882	2.60321e-07
(unknown genus id.1868)	rs12930556	C	T	0.064211	0.0139816	4.54297e-06
(unknown genus id.1868)	rs17291611	A	G	-0.0905691	0.0190904	2.29784e-06
(unknown genus id.1868)	rs3010848	G	A	-0.0696728	0.0146631	1.78295e-06
(unknown genus id.1868)	rs35947731	C	T	-0.131218	0.0288407	5.43188e-06
(unknown genus id.1868)	rs4848741	G	A	0.0682414	0.0149403	5.52764e-06
(unknown genus id.1868)	rs72819830	A	G	0.226767	0.0467216	1.61421e-06
(unknown genus id.2001)	rs111373036	A	G	-0.0858259	0.0179766	1.70306e-06
(unknown genus id.2001)	rs11140959	A	G	0.190401	0.0432674	6.20126e-06
(unknown genus id.2001)	rs12696594	G	A	0.0636249	0.0140502	6.10942e-06
(unknown genus id.2001)	rs2136103	T	C	0.0754533	0.0154038	6.72527e-07
(unknown genus id.2001)	rs2599390	G	A	0.094049	0.0198355	3.03424e-06
(unknown genus id.2001)	rs55736413	C	T	0.158132	0.0357614	8.44812e-06
(unknown genus id.2001)	rs7334707	G	T	-0.118994	0.0266494	6.25043e-06
(unknown genus id.2001)	rs79929882	A	G	-0.104457	0.0232394	5.91834e-06
(unknown genus id.2041)	rs1032598	G	A	-0.0886426	0.0189039	4.07587e-06
(unknown genus id.2041)	rs11941716	A	G	0.101243	0.0224414	9.0663e-06
(unknown genus id.2041)	rs16843660	A	G	0.234697	0.04907	1.75344e-06
(unknown genus id.2041)	rs1962916	G	A	-0.0737876	0.0162232	6.13847e-06
(unknown genus id.2041)	rs2336448	T	C	0.0773742	0.0160883	1.42899e-06
(unknown genus id.2041)	rs249459	A	G	0.0737341	0.0165018	8.12307e-06
(unknown genus id.2041)	rs2651663	A	G	-0.0762556	0.0168635	5.64144e-06
(unknown genus id.2041)	rs35703006	G	T	0.0926669	0.0190779	9.00762e-07
(unknown genus id.2041)	rs553072	G	A	0.109193	0.0230198	3.69097e-06
(unknown genus id.2041)	rs6514318	T	C	0.128198	0.0281765	5.37675e-06
(unknown genus id.2041)	rs7187855	A	C	0.199941	0.0418308	2.20602e-06
(unknown genus id.2041)	rs921383	G	A	0.0723153	0.0159706	7.72894e-06
(unknown genus id.2071)	rs10200320	T	C	-0.0641139	0.0142769	5.6607e-06
(unknown genus id.2071)	rs11195523	C	A	-0.0689278	0.0145351	2.40121e-06
(unknown genus id.2071)	rs11684166	A	G	-0.0769635	0.0168349	3.49116e-06
(unknown genus id.2071)	rs11809762	G	A	-0.0934634	0.0190198	1.68287e-06
(unknown genus id.2071)	rs11904514	A	G	0.109498	0.0249839	7.89951e-06
(unknown genus id.2071)	rs12147596	C	T	-0.0719818	0.0141609	2.86207e-07
(unknown genus id.2071)	rs16823675	C	T	-0.0767515	0.0149973	2.33346e-07
(unknown genus id.2071)	rs17086536	C	A	-0.100851	0.022432	3.3638e-06
(unknown genus id.2071)	rs2939766	A	G	-0.0591611	0.013042	7.01148e-06
(unknown genus id.2071)	rs34985298	G	A	-0.0623526	0.013772	8.33758e-06
(unknown genus id.2071)	rs35740166	C	T	-0.112246	0.0226824	8.39982e-07
(unknown genus id.2071)	rs4644504	T	C	-0.0969321	0.0216146	5.81969e-06
(unknown genus id.2071)	rs6007642	C	T	-0.0791412	0.0177958	9.95543e-06
(unknown genus id.2071)	rs72700702	T	C	-0.091726	0.0189005	1.59272e-06
(unknown genus id.2071)	rs76532867	T	C	0.112353	0.0242364	2.55859e-06
(unknown genus id.2755)	rs1035406	G	A	-0.111241	0.025156	9.17529e-06
(unknown genus id.2755)	rs11630875	T	C	0.0925877	0.0204021	6.93474e-06
(unknown genus id.2755)	rs13336560	C	T	-0.0722586	0.0158485	5.297e-06
(unknown genus id.2755)	rs1549633	A	C	0.101844	0.0219252	3.39602e-06
(unknown genus id.2755)	rs2074723	T	C	0.166302	0.0375751	8.75347e-06
(unknown genus id.2755)	rs3730086	A	G	0.0806746	0.0180043	8.64769e-06
(unknown genus id.2755)	rs3754624	C	T	0.0964478	0.0200589	2.15695e-06
(unknown genus id.2755)	rs61933850	G	A	0.165184	0.0361469	7.42882e-06
(unknown genus id.2755)	rs7098347	G	A	0.0705089	0.0158542	7.36478e-06
(unknown genus id.2755)	rs74354280	C	T	-0.0903316	0.0205472	8.70062e-06
(unknown genus id.2755)	rs76784716	A	G	0.139756	0.0286444	8.43044e-07
(unknown genus id.2755)	rs9813022	A	G	-0.0822797	0.016401	5.10258e-07
(unknown genus id.826)	rs10060821	T	C	0.0624208	0.0140818	9.00347e-06
(unknown genus id.826)	rs10782329	C	T	0.0602791	0.0137552	7.89896e-06
(unknown genus id.826)	rs11257188	A	C	-0.109509	0.0225832	1.84757e-06
(unknown genus id.826)	rs116151565	A	G	0.111567	0.024565	6.20455e-06
(unknown genus id.826)	rs13147561	A	G	-0.0993127	0.0227994	9.56841e-06
(unknown genus id.826)	rs142372196	A	G	-0.0736201	0.0160907	5.43701e-06
(unknown genus id.826)	rs55922055	T	C	-0.239699	0.0476043	2.27777e-07
(unknown genus id.826)	rs599752	T	C	0.0630207	0.0137964	4.05509e-06
(unknown genus id.826)	rs6431586	A	G	-0.0954152	0.0205715	2.72214e-06
(unknown genus id.826)	rs72846345	T	C	0.0877661	0.0190903	2.58476e-06
(unknown genus id.826)	rs740358	G	T	-0.130157	0.0264763	9.18142e-07
(unknown genus id.826)	rs9571849	T	C	0.137141	0.0317376	8.11652e-06
(unknown genus id.826)	rs999857	G	A	0.0763115	0.0165827	5.23926e-06
(unknown genus id.959)	rs10892421	T	C	0.103858	0.0213953	1.38589e-06
(unknown genus id.959)	rs115909738	A	C	-0.134627	0.0297761	6.49127e-06
(unknown genus id.959)	rs11691923	G	A	-0.0923453	0.0206883	8.35276e-06
(unknown genus id.959)	rs12261792	T	G	-0.113723	0.0256243	9.57326e-06
(unknown genus id.959)	rs1969793	A	G	-0.102671	0.0218939	3.25687e-06
(unknown genus id.959)	rs2317372	T	C	0.0946411	0.0210788	7.92994e-06
(unknown genus id.959)	rs2831909	C	T	-0.132488	0.0306785	5.89794e-06
(unknown genus id.959)	rs4766410	T	C	-0.0969305	0.0212237	5.33876e-06
(unknown genus id.959)	rs66473610	T	G	0.181405	0.0401061	8.79124e-06
(unknown genus id.959)	rs75285799	T	C	0.132213	0.0275812	3.24795e-06
(unknown genus id.959)	rs9534068	A	G	0.098738	0.0211319	3.06719e-06
(genus Veillonella id.2198)	rs1882878	A	G	-0.0768966	0.0163908	2.98092e-06
(genus Veillonella id.2198)	rs2013594	C	T	0.0720698	0.0155153	3.42129e-06
(genus Veillonella id.2198)	rs62376424	C	T	-0.0762216	0.0163499	3.65452e-06
(genus Veillonella id.2198)	rs6656807	G	A	-0.0703062	0.0153954	5.49693e-06
(genus Veillonella id.2198)	rs742016	A	G	-0.0688571	0.0149769	4.65693e-06
(genus Victivallis id.2256)	rs11899949	G	A	0.130568	0.0276239	2.76707e-06
(genus Victivallis id.2256)	rs12512543	A	C	-0.178036	0.0374344	2.54132e-06
(genus Victivallis id.2256)	rs173120	C	T	-0.13381	0.0290127	7.65244e-06
(genus Victivallis id.2256)	rs1882775	A	G	-0.13827	0.031273	8.72831e-06
(genus Victivallis id.2256)	rs2546432	C	T	0.110803	0.0249655	9.93276e-06
(genus Victivallis id.2256)	rs342302	A	G	-0.152754	0.0351572	8.15943e-06
(genus Victivallis id.2256)	rs4764863	G	A	0.121561	0.0246058	8.22224e-07
(genus Victivallis id.2256)	rs4895919	C	T	0.116918	0.0247515	2.75201e-06
(genus Victivallis id.2256)	rs56349194	A	G	-0.158501	0.0315231	6.25749e-07
(genus Victivallis id.2256)	rs911666	T	C	-0.118576	0.0263146	7.65244e-06
(order Actinomycetales id.420)	rs2889192	T	G	-0.0884052	0.0194997	3.96725e-06
(order Actinomycetales id.420)	rs34583783	G	T	0.123688	0.0264254	5.53886e-06
(order Actinomycetales id.420)	rs35011108	A	G	0.241546	0.0503803	1.87659e-06
(order Actinomycetales id.420)	rs4073240	G	A	0.074973	0.0164672	5.67898e-06
(order Bacillales id.1674)	rs10233278	T	C	-0.116319	0.0248527	3.508e-06
(order Bacillales id.1674)	rs10410917	C	T	-0.11471	0.0250025	5.57353e-06
(order Bacillales id.1674)	rs11034576	A	G	0.205765	0.0453311	8.85972e-06
(order Bacillales id.1674)	rs11207728	A	G	0.14455	0.0316912	5.73456e-06
(order Bacillales id.1674)	rs11844714	A	G	-0.143245	0.0320272	5.06209e-06
(order Bacillales id.1674)	rs1287018	G	A	0.141125	0.0319309	9.87097e-06
(order Bacillales id.1674)	rs4617108	G	A	-0.248861	0.0525929	1.97506e-06
(order Bacillales id.1674)	rs74420793	A	G	-0.164413	0.0353763	3.07319e-06
(order Bacteroidales id.913)	rs11146701	A	G	0.0473596	0.010541	7.08223e-06
(order Bacteroidales id.913)	rs17343978	A	C	-0.0552057	0.0120278	8.3593e-06
(order Bacteroidales id.913)	rs2032750	C	T	0.0508393	0.0106807	1.91509e-06
(order Bacteroidales id.913)	rs2363574	T	C	0.222741	0.0508055	9.93482e-06
(order Bacteroidales id.913)	rs4916508	A	G	0.0466729	0.0105312	8.4711e-06
(order Bacteroidales id.913)	rs55773148	G	A	-0.121514	0.0236759	3.89583e-07
(order Bacteroidales id.913)	rs62531359	T	G	0.0655728	0.0149891	9.08657e-06
(order Bacteroidales id.913)	rs62575403	C	T	0.140055	0.0311128	7.06122e-06
(order Bacteroidales id.913)	rs72706335	T	C	-0.22241	0.0493458	7.65526e-06
(order Bacteroidales id.913)	rs73975615	G	A	-0.207018	0.0442633	1.21616e-06
(order Bacteroidales id.913)	rs7631304	G	A	-0.0645771	0.0132957	8.36778e-07
(order Bacteroidales id.913)	rs79585701	A	C	0.0646823	0.0149628	9.98596e-06
(order Bacteroidales id.913)	rs929878	T	C	0.0548532	0.012153	4.7338e-06
(order Bifidobacteriales id.432)	rs10831953	G	A	0.0537537	0.0123746	9.94741e-06
(order Bifidobacteriales id.432)	rs12446429	T	C	0.0810099	0.019073	8.52884e-06
(order Bifidobacteriales id.432)	rs13020688	G	A	0.0584045	0.0122081	1.57373e-06
(order Bifidobacteriales id.432)	rs182549	T	C	-0.11707	0.0126703	5.94155e-20
(order Bifidobacteriales id.432)	rs4957061	T	C	0.0569873	0.0116907	1.1517e-06
(order Bifidobacteriales id.432)	rs540489	T	G	-0.0632518	0.013817	5.36809e-06
(order Bifidobacteriales id.432)	rs55888705	A	G	0.053673	0.0120586	8.66204e-06
(order Bifidobacteriales id.432)	rs6899771	A	G	-0.0914312	0.0202604	7.27998e-06
(order Bifidobacteriales id.432)	rs7174549	T	C	-0.0551726	0.0124655	6.86784e-06
(order Bifidobacteriales id.432)	rs7322849	T	C	0.110676	0.0200996	1.74032e-08
(order Bifidobacteriales id.432)	rs857444	C	T	0.0553965	0.0120669	3.8249e-06
(order Burkholderiales id.2874)	rs1511453	A	G	0.0910999	0.0199479	8.00092e-06
(order Burkholderiales id.2874)	rs1928341	G	A	-0.0507782	0.0110587	4.51513e-06
(order Burkholderiales id.2874)	rs2321387	G	A	-0.0508514	0.0109588	3.25784e-06
(order Burkholderiales id.2874)	rs2613606	T	C	0.0499561	0.0109264	4.13361e-06
(order Burkholderiales id.2874)	rs4033856	T	C	-0.0833445	0.0167489	5.66826e-07
(order Burkholderiales id.2874)	rs6087811	T	G	-0.101587	0.0198817	2.88377e-07
(order Burkholderiales id.2874)	rs62191117	A	G	0.0679995	0.0132471	2.791e-07
(order Burkholderiales id.2874)	rs62395635	T	C	0.109911	0.0236375	2.90228e-06
(order Burkholderiales id.2874)	rs75242906	C	T	-0.120974	0.0281273	9.74518e-06
(order Burkholderiales id.2874)	rs7638039	T	C	0.0580987	0.012673	4.83593e-06
(order Clostridiales id.1863)	rs10774377	G	A	-0.0523003	0.0113859	3.80899e-06
(order Clostridiales id.1863)	rs112334273	G	A	0.0639383	0.0127404	4.07258e-07
(order Clostridiales id.1863)	rs13105690	C	T	0.0527441	0.011818	9.36807e-06
(order Clostridiales id.1863)	rs13179700	C	T	-0.0510953	0.0109569	3.52111e-06
(order Clostridiales id.1863)	rs1842454	G	A	-0.0543676	0.012734	9.91745e-06
(order Clostridiales id.1863)	rs2273429	A	G	-0.0726191	0.0153105	4.16869e-06
(order Clostridiales id.1863)	rs290772	G	A	0.084254	0.0196297	9.9977e-06
(order Clostridiales id.1863)	rs6442336	T	C	0.0547729	0.0124169	9.62565e-06
(order Clostridiales id.1863)	rs6814436	C	T	-0.0741858	0.0150814	9.06296e-07
(order Clostridiales id.1863)	rs6815608	C	T	-0.104089	0.0210883	3.71989e-07
(order Clostridiales id.1863)	rs72738886	T	C	0.0865333	0.0190392	8.4157e-06
(order Clostridiales id.1863)	rs72915163	T	C	-0.0580246	0.0120558	1.39104e-06
(order Clostridiales id.1863)	rs992074	T	C	-0.255441	0.0508788	8.95385e-07
(order Coriobacteriales id.810)	rs11073596	G	T	-0.0510212	0.0114339	8.14442e-06
(order Coriobacteriales id.810)	rs11250875	T	C	0.06075	0.0130939	4.82848e-06
(order Coriobacteriales id.810)	rs11656361	A	C	0.0773006	0.017553	8.0201e-06
(order Coriobacteriales id.810)	rs12974142	G	A	0.0789796	0.0177205	8.51236e-06
(order Coriobacteriales id.810)	rs13307134	T	C	-0.0565686	0.0126265	7.79938e-06
(order Coriobacteriales id.810)	rs1397793	A	G	0.0498855	0.0112446	9.77372e-06
(order Coriobacteriales id.810)	rs1816223	G	A	0.0586265	0.0129006	4.84117e-06
(order Coriobacteriales id.810)	rs240104	T	C	-0.0603429	0.0126849	1.51604e-06
(order Coriobacteriales id.810)	rs2442778	A	G	0.116408	0.0258545	9.02693e-06
(order Coriobacteriales id.810)	rs3025411	A	G	0.0926543	0.0209468	8.26913e-06
(order Coriobacteriales id.810)	rs34739816	G	T	0.0965017	0.0207666	3.88356e-06
[truncated: 251 more rows]
