# Supplementary material for: The causal relationship between the gut microbiota and acute pancreatitis: A 2-sample Mendelian randomization study
Source: Medicine (Baltimore). 2024 May 31;103(22):e38331. doi: 10.1097/MD.0000000000038331 (PMC11142829; doi:10.1097/MD.0000000000038331)
Supplement: Supplementary file 2 [file medi-103-e38331-s002.xlsx]

## Sheet: Supplementary Table S2
Supplementary Table S2. MR-PRESSO analysis for the association between gut microbiota and acute pancreatitis.
Bacterial taxa (exposure)	MR Analysis	Causal Estimate	SD	T	P-value	RSSobs	Global test P-value
Acidaminococcaceae	MR-PRESSO	-0.208	0.104	-2.007	0.091	8.269	0.45
Coprococcus 3	MR-PRESSO	0.278	0.095	2.92	0.022	5.068	0.78
Eisenbergiella	MR-PRESSO	0.126	0.048	2.606	0.026	7.237	0.82
Eubacterium fissicatena group	MR-PRESSO	0.165	0.052	3.206	0.012	7.557	0.72
Ruminococcaceae UCG004	MR-PRESSO	-0.165	0.069	-2.376	0.039	8.888	0.72
