# Supplementary material for: The causal relationship between the gut microbiota and acute pancreatitis: A 2-sample Mendelian randomization study
Source: Medicine (Baltimore). 2024 May 31;103(22):e38331. doi: 10.1097/MD.0000000000038331 (PMC11142829; doi:10.1097/MD.0000000000038331)
Supplement: Supplementary file 3 [file medi-103-e38331-s003.xlsx]

## Sheet: Supplementary Table S3
Supplementary Table S3. Reverse MR analysis for the causal effect of acute pancreatitis on gut microbiota.
Exposure	Outcome	Method	nsnp	beta	se	p-value
Acute pancreatitis	Acidaminococcaceae	Inverse variance weighted	3	0.0278549	0.0797093	0.726747
Acute pancreatitis	Acidaminococcaceae	MR Egger	3	-0.49051	0.550909	0.536881
Acute pancreatitis	Acidaminococcaceae	Weighted median	3	0.0954609	0.0821852	0.245425
Acute pancreatitis	Coprococcus3	Inverse variance weighted	3	0.0381515	0.0528541	0.470401
Acute pancreatitis	Coprococcus3	MR Egger	3	-0.129815	0.372117	0.786315
Acute pancreatitis	Coprococcus3	Weighted median	3	0.0598103	0.0655469	0.361516
Acute pancreatitis	Eisenbergiella	Inverse variance weighted	3	0.00230348	0.0957653	0.98081
Acute pancreatitis	Eisenbergiella	MR Egger	3	-0.486882	0.773195	0.642237
Acute pancreatitis	Eisenbergiella	Weighted median	3	0.0643777	0.115717	0.57798
Acute pancreatitis	Eubacterium fissicatena group	Inverse variance weighted	3	0.0700806	0.105954	0.508339
Acute pancreatitis	Eubacterium fissicatena group	MR Egger	3	0.114163	0.713145	0.898945
Acute pancreatitis	Eubacterium fissicatena group	Weighted median	3	0.0822034	0.130491	0.528725
Acute pancreatitis	Ruminococcaceae UCG004	Inverse variance weighted	3	0.068639	0.0677306	0.310864
Acute pancreatitis	Ruminococcaceae UCG004	MR Egger	3	-0.0453187	0.459317	0.93739
Acute pancreatitis	Ruminococcaceae UCG004	Weighted median	3	0.0968566	0.0822708	0.23908
